# Supplementary material for: CpG Site-Based Signature Predicts Survival of Colorectal Cancer
Source: Biomedicines. 2022 Dec 7;10(12):3163. doi: 10.3390/biomedicines10123163 (PMC9776399; doi:10.3390/biomedicines10123163)
Supplement: Supplementary file 1 [file biomedicines-10-03163-s001.zip]

Archive with 4 entries (4 files):
- JIANDE-HICKS-CRC-ALL-SUPPLEMENTARY-Table-S1-29OCT2022-SUBMITTED.xlsx
- JIANDE-HICKS-CRC-SUPPLEMENTARY-Table-S2-29OCT2022-SUBMITTED.xlsx
- JIANDE-HICKS-FV-CRC-NETWORKS-Supplementray Table S3-29OCT2022.xlsx
- JIANDE-HICKS-FV-CRC-PATHWAYS-Supplementray Table S4-29OCT2022.xlsx
