# Supplementary material for: CpG Site-Based Signature Predicts Survival of Colorectal Cancer
Source: Biomedicines. 2022 Dec 7;10(12):3163. doi: 10.3390/biomedicines10123163 (PMC9776399; doi:10.3390/biomedicines10123163)
Supplement: Supplementary file 1 [file biomedicines-10-03163-s001.zip › JIANDE-HICKS-CRC-ALL-SUPPLEMENTARY-Table-S1-29OCT2022-SUBMITTED.xlsx]

## Sheet: DMP_genes_cyto.new
Supplementary Table S1 Complete list of all the CpG sites and genes associated with CRC
Gene Name	Chromosome Position	probe I-CpG	P-value	deltaBeta	feat.cgi = DMR	change: Up = hypermethylated; down = hypomethylation
A1BG	19q13.43	cg03123289	2.90005e-11	-0.266796	Body-island	DOWN
A1BG	19q13.43	cg03630821	4.735e-20	-0.319799	Body-island	DOWN
A1BG	19q13.43	cg10734734	0.0190831	-0.0283099	Body-island	DOWN
A1BG	19q13.43	cg11001216	0.00569415	-0.0706936	Body-island	DOWN
A1BG	19q13.43	cg14222245	9.35313e-13	-0.267668	Body-island	DOWN
A1BG	19q13.43	cg22286978	2.38478e-16	-0.391943	Body-island	DOWN
A1CF	10q11.23	cg03817621	0.00479088	0.112842	5'UTR-opensea	UP
A1CF	10q11.23	cg10222734	9.15302e-05	0.145712	5'UTR-opensea	UP
A1CF	10q11.23	cg24411946	0.00352548	0.140442	5'UTR-opensea	UP
A1CF	10q11.23	cg27394794	0.017714	0.0665344	Body-opensea	UP
A2BP1	16p13.3	cg00036119	6.10914e-06	0.140672	Body-opensea	UP
A2BP1	16p13.3	cg00099017	0.0195798	0.0782686	Body-opensea	UP
A2BP1	16p13.3	cg00205756	1.27997e-07	0.209945	3'UTR-opensea	UP
A2BP1	16p13.3	cg00491523	7.14826e-15	0.29628	5'UTR-opensea	UP
A2BP1	16p13.3	cg00499781	0.0317048	0.058455	Body-island	UP
A2BP1	16p13.3	cg00590139	3.7147e-17	-0.438953	Body-shore	DOWN
A2BP1	16p13.3	cg00853103	1.57779e-15	-0.388423	5'UTR-island	DOWN
A2BP1	16p13.3	cg00962147	7.26377e-17	0.341546	5'UTR-opensea	UP
A2BP1	16p13.3	cg00982312	0.0199826	-0.096893	Body-island	DOWN
A2BP1	16p13.3	cg01597629	5.10808e-20	0.240803	5'UTR-opensea	UP
A2BP1	16p13.3	cg01610605	0.00185491	-0.134775	5'UTR-island	DOWN
A2BP1	16p13.3	cg02119348	1.2021e-10	-0.230234	5'UTR-island	DOWN
A2BP1	16p13.3	cg02217063	7.06639e-08	0.198275	5'UTR-opensea	UP
A2BP1	16p13.3	cg02230017	0.000689401	-0.180484	TSS200-island	DOWN
A2BP1	16p13.3	cg02236847	0.0017649	-0.0937343	Body-opensea	DOWN
A2BP1	16p13.3	cg02909809	1.33488e-14	0.356579	5'UTR-shore	UP
A2BP1	16p13.3	cg03072621	5.06683e-21	-0.419431	5'UTR-island	DOWN
A2BP1	16p13.3	cg03391464	4.42115e-11	0.0701124	Body-opensea	UP
A2BP1	16p13.3	cg03586879	0.00571547	-0.131511	TSS1500-shore	DOWN
A2BP1	16p13.3	cg03623568	3.85571e-08	0.269855	5'UTR-opensea	UP
A2BP1	16p13.3	cg03934713	0.00773981	-0.109939	5'UTR-island	DOWN
A2BP1	16p13.3	cg04006565	0.0203412	0.0705204	5'UTR-opensea	UP
A2BP1	16p13.3	cg04056343	6.60512e-05	-0.236731	Body-opensea	DOWN
A2BP1	16p13.3	cg04383979	2.74006e-13	0.345622	5'UTR-opensea	UP
A2BP1	16p13.3	cg04671611	4.97968e-05	-0.190698	5'UTR-opensea	DOWN
A2BP1	16p13.3	cg05107500	1.24737e-12	-0.221747	5'UTR-island	DOWN
A2BP1	16p13.3	cg06035708	1.54451e-17	0.505129	5'UTR-shelf	UP
A2BP1	16p13.3	cg06212175	0.0256029	-0.108397	Body-opensea	DOWN
A2BP1	16p13.3	cg06447474	0.00595322	0.03704	TSS1500-shore	UP
A2BP1	16p13.3	cg06524192	0.00205625	0.100516	Body-opensea	UP
A2BP1	16p13.3	cg06580966	4.85711e-25	0.344603	Body-opensea	UP
A2BP1	16p13.3	cg06719334	9.57299e-09	0.319159	Body-opensea	UP
A2BP1	16p13.3	cg06941009	2.18099e-05	0.055656	5'UTR-opensea	UP
A2BP1	16p13.3	cg07027430	6.78384e-11	-0.194398	Body-shore	DOWN
A2BP1	16p13.3	cg07115206	0.0157283	0.11013	5'UTR-opensea	UP
A2BP1	16p13.3	cg07568233	0.000158062	0.181786	Body-opensea	UP
A2BP1	16p13.3	cg07849944	3.58728e-09	-0.347832	5'UTR-opensea	DOWN
A2BP1	16p13.3	cg07944396	0.000179675	0.185286	Body-opensea	UP
A2BP1	16p13.3	cg08015447	1.03119e-06	-0.219243	5'UTR-island	DOWN
A2BP1	16p13.3	cg08160063	1.25888e-08	0.2995	Body-shore	UP
A2BP1	16p13.3	cg08255211	0.000459279	0.0940968	TSS1500-shore	UP
A2BP1	16p13.3	cg08390979	0.000559614	0.185306	5'UTR-opensea	UP
A2BP1	16p13.3	cg08545287	0.000613303	-0.180982	TSS200-island	DOWN
A2BP1	16p13.3	cg08582701	9.18291e-11	-0.252253	5'UTR-island	DOWN
A2BP1	16p13.3	cg09599971	2.03473e-07	0.197218	Body-opensea	UP
A2BP1	16p13.3	cg09683476	0.013044	0.039591	Body-opensea	UP
A2BP1	16p13.3	cg09696486	0.000369603	0.121587	Body-opensea	UP
A2BP1	16p13.3	cg09790780	2.15295e-10	0.301086	Body-opensea	UP
A2BP1	16p13.3	cg10013324	0.000578636	0.136927	5'UTR-opensea	UP
A2BP1	16p13.3	cg10316291	0.0162525	0.0747611	Body-opensea	UP
A2BP1	16p13.3	cg10338848	0.00135678	0.11696	Body-shelf	UP
A2BP1	16p13.3	cg10413513	0.0413458	0.0608159	Body-opensea	UP
A2BP1	16p13.3	cg12310850	1.45049e-06	-0.201669	5'UTR-island	DOWN
A2BP1	16p13.3	cg14642432	1.9141e-16	-0.455424	5'UTR-island	DOWN
A2BP1	16p13.3	cg16427239	6.0261e-09	-0.157784	5'UTR-opensea	DOWN
A2BP1	16p13.3	cg16696400	0.000798854	0.109728	Body-opensea	UP
A2BP1	16p13.3	cg19378133	0.00135137	-0.164784	TSS1500-shore	DOWN
A2BP1	16p13.3	cg27083740	8.37496e-05	0.114884	5'UTR-shore	UP
A2BP1	16p13.3	cg27199384	0.000101676	-0.193155	Body-shore	DOWN
A2BP1	16p13.3	cg27256528	2.52691e-10	-0.299826	5'UTR-island	DOWN
A2BP1	16p13.3	cg27282264	5.54167e-08	-0.19619	Body-shore	DOWN
A2BP1	16p13.3	cg27376707	5.67759e-16	-0.374539	5'UTR-island	DOWN
A2LD1	13q32.3	cg01723761	0.0171817	-0.0872324	TSS200-shore	DOWN
A2LD1	13q32.3	cg02425595	0.00960147	0.0316435	5'UTR-shore	UP
A2LD1	13q32.3	cg02735500	4.87504e-05	0.01873	Body-island	UP
A2M	12p13.31	cg00134295	1.16424e-08	0.0950011	TSS1500-opensea	UP
A2M	12p13.31	cg11139127	1.55446e-07	0.210501	Body-opensea	UP
A2M	12p13.31	cg12187098	0.0493037	0.0669791	Body-opensea	UP
A2M	12p13.31	cg12417807	2.71297e-06	0.223293	Body-opensea	UP
A2M	12p13.31	cg15688197	3.18685e-07	0.234956	Body-opensea	UP
A2ML1	12p13.31	cg03314100	0.0352618	0.0599624	Body-opensea	UP
A2ML1	12p13.31	cg03490200	1.8837e-09	0.267898	1stExon-opensea	UP
A2ML1	12p13.31	cg11756734	9.30881e-09	0.205406	3'UTR-opensea	UP
A2ML1	12p13.31	cg12168926	1.71614e-10	0.327162	TSS1500-opensea	UP
A2ML1	12p13.31	cg13209739	5.02915e-10	0.276011	Body-opensea	UP
A2ML1	12p13.31	cg13863204	5.43764e-12	0.286978	1stExon-opensea	UP
A2ML1	12p13.31	cg15384867	0.000738901	0.0286577	Body-opensea	UP
A2ML1	12p13.31	cg21416544	5.9796e-11	0.366691	Body-opensea	UP
A2ML1	12p13.31	cg27629124	0.000550915	0.0982364	Body-opensea	UP
A2ML1	12p13.31	cg27653134	2.4027e-06	0.1482	Body-opensea	UP
A4GALT	22q13.2	cg00241712	0.000996406	-0.169341	5'UTR-shore	DOWN
A4GALT	22q13.2	cg01268859	0.00182438	-0.143528	TSS1500-shore	DOWN
A4GALT	22q13.2	cg01337197	6.68632e-05	0.155576	Body-island	UP
A4GALT	22q13.2	cg02053339	0.0233776	0.0775213	3'UTR-shore	UP
A4GALT	22q13.2	cg02454750	1.02815e-07	0.174795	Body-island	UP
A4GALT	22q13.2	cg06381725	1.26568e-05	0.14586	Body-island	UP
A4GALT	22q13.2	cg09744051	0.000566505	-0.159287	5'UTR-shore	DOWN
A4GALT	22q13.2	cg11858499	0.0375223	0.0694864	5'UTR-shelf	UP
A4GALT	22q13.2	cg19778944	0.00475508	-0.114994	5'UTR-island	DOWN
A4GALT	22q13.2	cg20706071	0.00392633	-0.126427	TSS200-island	DOWN
A4GALT	22q13.2	cg22721007	0.0167574	-0.0700045	5'UTR-island	DOWN
A4GALT	22q13.2	cg23234820	2.8178e-05	0.05142	Body-island	UP
A4GNT	3q22.3	cg09866565	3.19113e-07	0.152372	Body-opensea	UP
A4GNT	3q22.3	cg17687282	7.10386e-07	0.198648	5'UTR-opensea	UP
A4GNT	3q22.3	cg23669440	4.53937e-18	0.361096	TSS1500-opensea	UP
AAA1	7p14.3	cg00081087	1.85819e-10	0.244563	Body-opensea	UP
AAA1	7p14.3	cg05399607	8.63321e-10	0.28206	TSS1500-opensea	UP
AAA1	7p14.3	cg20495677	0.0189759	0.0292523	Body-opensea	UP
AACS	12q24.31	cg00522288	0.0262938	0.0808566	Body-opensea	UP
AACS	12q24.31	cg01392656	0.000539817	-0.178392	Body-island	DOWN
AACS	12q24.31	cg02591554	0.039718	0.00886735	Body-shelf	UP
AACS	12q24.31	cg02591564	0.000554914	-0.186949	Body-island	DOWN
AACS	12q24.31	cg02766259	4.07076e-08	0.251293	3'UTR-opensea	UP
AACS	12q24.31	cg02812487	0.000104983	0.14733	Body-shore	UP
AACS	12q24.31	cg06413794	0.00166179	-0.153061	Body-shelf	DOWN
AACS	12q24.31	cg06987292	5.123e-11	0.16693	Body-opensea	UP
AACS	12q24.31	cg09839279	0.0352551	0.0142264	3'UTR-opensea	UP
AACS	12q24.31	cg11893139	0.00971719	0.0144962	Body-shore	UP
AACS	12q24.31	cg16118089	0.0331581	0.0121518	Body-shore	UP
AACS	12q24.31	cg19405302	0.00975346	-0.00564595	1stExon-island	DOWN
AACS	12q24.31	cg20959480	0.0341269	-0.0101072	Body-island	DOWN
AACS	12q24.31	cg21269045	0.0466029	0.0530568	Body-opensea	UP
AACS	12q24.31	cg21881338	0.0306138	0.0626466	Body-shelf	UP
AACSL	5q35.3	cg21473545	0.00276233	0.0775073	TSS200-opensea	UP
AADACL3	1p36.21	cg04291383	1.02325e-11	0.360216	3'UTR-opensea	UP
AADACL3	1p36.21	cg12377113	3.23362e-12	0.310873	TSS200-opensea	UP
AADACL3	1p36.21	cg12639866	0.00671014	0.0772031	5'UTR-opensea	UP
AADACL3	1p36.21	cg15092772	0.00343778	0.0856351	Body-opensea	UP
AADACL3	1p36.21	cg22803477	0.0109108	0.0718959	5'UTR-opensea	UP
AADACL4	1p36.21	cg06751920	0.00197348	0.0808519	TSS1500-opensea	UP
AADACL4	1p36.21	cg22455725	1.15133e-09	0.278194	3'UTR-opensea	UP
AADACL4	1p36.21	cg22673583	1.81269e-06	0.0288407	Body-opensea	UP
AADAT	4q33	cg00150882	0.0045892	0.0541984	TSS1500-island	UP
AADAT	4q33	cg06339629	0.00248085	0.0293225	TSS1500-island	UP
AADAT	4q33	cg08247450	0.00759452	0.0392378	5'UTR-island	UP
AADAT	4q33	cg12506971	0.00122065	0.0409265	5'UTR-island	UP
AADAT	4q33	cg18729308	0.0378936	0.0114685	5'UTR-island	UP
AAK1	2p13.3	cg17101703	0.0111752	0.0856129	Body-opensea	UP
AAK1	2p13.3	cg18643383	0.0496293	0.0118892	Body-opensea	UP
AAK1	2p13.3	cg24171555	1.02661e-08	0.20497	Body-opensea	UP
AANAT	17q25.1	cg00912149	2.84085e-07	0.122166	5'UTR-shore	UP
AANAT	17q25.1	cg08499881	0.00351232	0.0477203	5'UTR-opensea	UP
AANAT	17q25.1	cg09382492	0.00797045	0.0791543	Body-opensea	UP
AANAT	17q25.1	cg14699839	6.60223e-08	0.192937	5'UTR-opensea	UP
AANAT	17q25.1	cg16081441	0.000658649	0.0710066	TSS200-opensea	UP
AANAT	17q25.1	cg22572454	0.0125251	0.0198043	Body-opensea	UP
AANAT	17q25.1	cg22748024	0.0293291	0.0164656	Body-shelf	UP
AANAT	17q25.1	cg26142132	0.000119564	0.111194	TSS200-opensea	UP
AARS	16q22.1	cg06733215	2.87114e-10	-0.110427	5'UTR-opensea	DOWN
AARS	16q22.1	cg08750807	7.16774e-05	0.0771152	3'UTR-shore	UP
AARS	16q22.1	cg09029538	0.000239477	0.0962296	Body-shore	UP
AARS2	6p21.1	cg00910127	5.42968e-09	0.129868	TSS1500-shore	UP
AARS2	6p21.1	cg05917988	0.021316	0.0141322	TSS200-island	UP
AARS2	6p21.1	cg05920345	0.000707698	0.124006	TSS1500-shore	UP
AARS2	6p21.1	cg10131297	7.42418e-05	0.148809	3'UTR-shore	UP
AARSD1	17q21.31	cg16981346	2.91208e-09	-0.263675	Body-shelf	DOWN
AARSD1	17q21.31	cg22396850	0.000232041	0.101389	3'UTR-opensea	UP
AASS	7q31.32	cg00185170	9.0271e-05	-0.185506	5'UTR-shore	DOWN
AASS	7q31.32	cg00600521	4.68393e-06	0.181496	TSS1500-shore	UP
AASS	7q31.32	cg01748703	0.000189313	0.131465	Body-opensea	UP
AASS	7q31.32	cg02315971	0.0271132	-0.094836	1stExon-island	DOWN
AASS	7q31.32	cg03238396	3.87916e-14	0.387703	Body-opensea	UP
AASS	7q31.32	cg03286969	0.0223601	-0.0868604	5'UTR-island	DOWN
AASS	7q31.32	cg04893558	1.99946e-07	-0.266448	5'UTR-shore	DOWN
AASS	7q31.32	cg07577900	0.00124204	-0.119077	5'UTR-shore	DOWN
AASS	7q31.32	cg11738782	6.40276e-10	0.290744	Body-opensea	UP
AASS	7q31.32	cg13561372	0.000147011	0.160854	5'UTR-shelf	UP
AATF	17q12	cg04703476	0.000140507	-0.0232043	Body-opensea	DOWN
AATK	17q25.3	cg00321082	0.000675069	0.0829156	Body-island	UP
AATK	17q25.3	cg00555905	0.0265988	-0.0846973	TSS1500-shore	DOWN
AATK	17q25.3	cg00591333	0.00190947	0.0801684	Body-island	UP
AATK	17q25.3	cg01215717	0.00744334	0.074155	Body-island	UP
AATK	17q25.3	cg02113284	0.000148203	0.153747	Body-shore	UP
AATK	17q25.3	cg02182592	0.0354418	0.0735275	Body-island	UP
AATK	17q25.3	cg02271139	0.0202442	0.0716927	Body-shore	UP
AATK	17q25.3	cg02460935	9.33063e-05	0.153349	Body-island	UP
AATK	17q25.3	cg02546490	0.0456382	0.102981	Body-island	UP
AATK	17q25.3	cg03709925	0.0043081	-0.0625387	Body-island	DOWN
AATK	17q25.3	cg04935521	0.0368824	0.0820295	Body-shelf	UP
AATK	17q25.3	cg06310712	0.00174391	0.154532	Body-shore	UP
AATK	17q25.3	cg06971227	3.92445e-06	0.199654	Body-island	UP
AATK	17q25.3	cg08317891	0.0425029	0.0639247	Body-shore	UP
AATK	17q25.3	cg08380391	0.000705361	0.0814911	Body-island	UP
AATK	17q25.3	cg09142578	0.0491316	-0.0873144	TSS1500-shore	DOWN
AATK	17q25.3	cg09591867	0.0125381	0.120857	Body-shore	UP
AATK	17q25.3	cg11190498	8.4483e-09	0.22248	Body-shore	UP
AATK	17q25.3	cg11236755	1.07625e-05	0.131627	Body-shore	UP
AATK	17q25.3	cg11451039	0.0390329	0.0292307	Body-shore	UP
AATK	17q25.3	cg11684549	1.45296e-12	0.255685	Body-opensea	UP
AATK	17q25.3	cg11873161	0.00360955	0.106273	3'UTR-shore	UP
AATK	17q25.3	cg13466409	1.64176e-07	0.15934	Body-shelf	UP
AATK	17q25.3	cg13484848	3.21988e-14	0.23408	Body-shore	UP
AATK	17q25.3	cg13781408	0.00102588	-0.0521919	Body-island	DOWN
AATK	17q25.3	cg14312860	0.00279515	0.138452	Body-shelf	UP
AATK	17q25.3	cg15614883	1.38696e-08	0.251535	Body-island	UP
AATK	17q25.3	cg16046227	0.000184977	0.103393	Body-island	UP
AATK	17q25.3	cg16067628	0.00172143	0.0764468	Body-island	UP
AATK	17q25.3	cg17279079	0.00425928	-0.067673	Body-island	DOWN
AATK	17q25.3	cg17459387	7.43217e-05	0.163347	Body-shore	UP
AATK	17q25.3	cg17517390	4.8341e-05	0.109441	Body-shore	UP
AATK	17q25.3	cg18609037	0.000637696	0.121088	Body-shelf	UP
AATK	17q25.3	cg20541344	0.0221736	0.0442222	Body-island	UP
AATK	17q25.3	cg20558091	2.70855e-07	0.269275	Body-opensea	UP
AATK	17q25.3	cg20887396	5.56126e-05	0.147914	Body-island	UP
AATK	17q25.3	cg22497856	0.0123593	0.101869	Body-island	UP
AATK	17q25.3	cg23768117	0.0138289	0.0855717	Body-shore	UP
AATK	17q25.3	cg24545728	0.0184793	0.0811733	Body-island	UP
AATK	17q25.3	cg24924502	0.00142598	0.0895586	Body-island	UP
AATK	17q25.3	cg25854943	0.0320525	0.0459432	Body-island	UP
AATK	17q25.3	cg25986678	2.94791e-13	0.24635	Body-island	UP
AATK	17q25.3	cg26729913	8.15943e-07	0.105955	Body-shore	UP
AATK	17q25.3	cg26998842	3.17468e-05	0.110301	Body-shore	UP
ABAT	16p13.2	cg01221157	5.11885e-05	0.168851	5'UTR-opensea	UP
ABAT	16p13.2	cg01881182	0.000853762	0.157255	5'UTR-opensea	UP
ABAT	16p13.2	cg03718620	0.00260832	0.0101987	5'UTR-shelf	UP
ABAT	16p13.2	cg05007180	3.451e-06	0.147045	Body-opensea	UP
ABAT	16p13.2	cg05372963	6.34646e-06	0.171215	5'UTR-opensea	UP
ABAT	16p13.2	cg08241330	0.0124896	-0.0583939	5'UTR-opensea	DOWN
ABAT	16p13.2	cg09489090	1.22765e-06	-0.0082018	1stExon-island	DOWN
ABAT	16p13.2	cg10292855	0.00299889	0.109211	5'UTR-opensea	UP
ABAT	16p13.2	cg16586594	0.0378238	0.0846419	5'UTR-opensea	UP
ABAT	16p13.2	cg26662674	0.00892321	0.0397233	Body-opensea	UP
ABAT	16p13.2	cg26778345	0.016971	0.083676	5'UTR-opensea	UP
ABAT	16p13.2	cg26915924	0.0290071	0.0614991	5'UTR-opensea	UP
ABCA1	9q31.1	cg13571501	0.00208791	0.0704601	Body-opensea	UP
ABCA1	9q31.1	cg14019050	0.013612	-0.0869323	TSS1500-island	DOWN
ABCA1	9q31.1	cg14170545	0.0245378	-0.0704847	5'UTR-shore	DOWN
ABCA1	9q31.1	cg14299235	0.000885754	0.0616464	Body-opensea	UP
ABCA12	2q35	cg04530015	2.06606e-18	0.341782	3'UTR-opensea	UP
ABCA12	2q35	cg11970703	1.18912e-10	0.290655	Body-opensea	UP
ABCA12	2q35	cg26843807	3.89712e-05	0.210873	Body-opensea	UP
ABCA13	7p12.3	cg02497785	0.00393139	-0.0902135	Body-island	DOWN
ABCA13	7p12.3	cg03372042	5.25472e-07	0.235568	Body-opensea	UP
ABCA13	7p12.3	cg04077417	2.51575e-14	0.378107	Body-opensea	UP
ABCA13	7p12.3	cg07045469	0.000296346	-0.0852505	Body-island	DOWN
ABCA13	7p12.3	cg08441248	1.10335e-08	0.21523	Body-shore	UP
ABCA13	7p12.3	cg10626169	3.16658e-11	0.377833	Body-opensea	UP
ABCA13	7p12.3	cg15382258	0.000784275	0.117689	Body-shore	UP
ABCA13	7p12.3	cg18280251	9.45006e-05	0.130591	Body-opensea	UP
ABCA13	7p12.3	cg20307184	4.64576e-09	0.224839	Body-opensea	UP
ABCA13	7p12.3	cg27386033	0.0191118	0.0224537	Body-shelf	UP
ABCA17P	16p13.3	cg00795900	0.0239096	-0.0730395	Body-shore	DOWN
ABCA17P	16p13.3	cg02331561	4.79889e-05	0.0152288	Body-island	UP
ABCA17P	16p13.3	cg02847766	1.50257e-05	0.146879	Body-opensea	UP
ABCA2	9q34.3	cg00785831	0.0140127	0.0509788	Body-shore	UP
ABCA2	9q34.3	cg03349123	0.016603	0.0121976	Body-shore	UP
ABCA2	9q34.3	cg06471656	0.0486096	0.0110963	Body-shore	UP
ABCA2	9q34.3	cg13806966	0.0452986	0.068849	TSS1500-shore	UP
ABCA2	9q34.3	cg13845858	0.0417683	0.0545805	Body-shore	UP
ABCA2	9q34.3	cg14151317	0.00187695	0.122391	Body-shore	UP
ABCA2	9q34.3	cg14341551	0.00022214	0.115213	Body-shore	UP
ABCA2	9q34.3	cg14485901	1.35483e-10	0.245575	Body-shore	UP
ABCA3	16p13.3	cg00039478	6.02087e-05	0.0313423	Body-island	UP
ABCA3	16p13.3	cg00644103	6.71951e-11	0.296879	Body-island	UP
ABCA3	16p13.3	cg01278797	0.000350696	0.0628423	Body-island	UP
ABCA3	16p13.3	cg01550915	1.57772e-05	0.153724	Body-opensea	UP
ABCA3	16p13.3	cg02124920	0.0142727	0.0665965	Body-shelf	UP
ABCA3	16p13.3	cg02257312	0.0090441	0.0278296	Body-shore	UP
ABCA3	16p13.3	cg02543796	0.0186345	0.0678342	5'UTR-shore	UP
ABCA3	16p13.3	cg02715407	7.26496e-08	0.189941	Body-opensea	UP
ABCA3	16p13.3	cg04058100	1.15617e-11	0.191866	Body-opensea	UP
ABCA3	16p13.3	cg04149930	3.8829e-10	0.22323	Body-shore	UP
ABCA3	16p13.3	cg05218653	4.75546e-06	0.200137	Body-shore	UP
ABCA3	16p13.3	cg05814755	5.43702e-05	0.128357	Body-shelf	UP
ABCA3	16p13.3	cg06780216	0.000395107	0.116465	Body-opensea	UP
ABCA3	16p13.3	cg06933862	0.035751	0.0118099	Body-shelf	UP
ABCA3	16p13.3	cg07301574	0.00122213	0.0504345	Body-island	UP
ABCA3	16p13.3	cg07701514	2.35694e-06	0.190221	Body-shelf	UP
ABCA3	16p13.3	cg07737682	4.9026e-07	0.169572	3'UTR-opensea	UP
ABCA3	16p13.3	cg08900781	0.00308627	0.110154	5'UTR-shore	UP
ABCA3	16p13.3	cg09263316	4.03446e-05	0.139741	Body-shelf	UP
ABCA3	16p13.3	cg09481056	3.20182e-05	0.0939149	Body-island	UP
ABCA3	16p13.3	cg09681286	4.5595e-05	0.13903	Body-island	UP
ABCA3	16p13.3	cg09945896	1.42632e-05	0.132911	Body-shore	UP
ABCA3	16p13.3	cg09954729	0.0014187	0.142733	Body-shore	UP
ABCA3	16p13.3	cg10275969	0.032738	0.0764323	Body-opensea	UP
ABCA3	16p13.3	cg16463165	0.00362897	0.0922848	Body-opensea	UP
ABCA3	16p13.3	cg19754709	5.46458e-11	0.270939	Body-island	UP
ABCA3	16p13.3	cg20915212	0.0321584	0.042795	Body-island	UP
ABCA4	1p22.1	cg01437135	9.46874e-11	0.310238	Body-opensea	UP
ABCA4	1p22.1	cg04100956	0.0171886	0.0776798	Body-opensea	UP
ABCA4	1p22.1	cg04491808	2.00414e-13	0.24728	Body-opensea	UP
ABCA4	1p22.1	cg06895831	1.83455e-13	0.225187	TSS1500-opensea	UP
ABCA4	1p22.1	cg09168805	0.000128594	0.150615	Body-opensea	UP
ABCA4	1p22.1	cg16298016	1.71344e-10	0.263365	TSS1500-opensea	UP
ABCA4	1p22.1	cg18377941	1.15528e-13	0.380698	3'UTR-opensea	UP
ABCA4	1p22.1	cg19378389	0.000812873	0.0920552	Body-opensea	UP
ABCA4	1p22.1	cg25196715	0.0286398	0.0167438	Body-opensea	UP
ABCA5	17q24.3	cg17302455	0.000137528	0.0721762	5'UTR-shelf	UP
ABCA6	17q24.2-q24.3	cg04380955	0.000262581	0.0953481	TSS1500-opensea	UP
ABCA6	17q24.2-q24.3	cg22081096	0.00193	0.0912358	1stExon-opensea	UP
ABCA7	19p13.3	cg00874873	0.0244874	0.0374361	Body-island	UP
ABCA7	19p13.3	cg02253236	0.0492319	-0.0634036	Body-island	DOWN
ABCA7	19p13.3	cg05372495	0.00954271	0.100623	Body-island	UP
ABCA7	19p13.3	cg10406526	0.00110643	0.139638	Body-island	UP
ABCA7	19p13.3	cg18529892	0.0102443	0.0889053	Body-shore	UP
ABCA7	19p13.3	cg23027715	0.00431988	0.0733743	Body-shore	UP
ABCA7	19p13.3	cg24145486	0.000779902	0.0247716	Body-shelf	UP
ABCA8	17q24.2	cg17334372	1.06919e-05	0.150024	Body-opensea	UP
ABCA8	17q24.2	cg17461670	0.00142045	0.12056	Body-opensea	UP
ABCA8	17q24.2	cg20561863	1.34538e-13	0.28089	Body-opensea	UP
ABCA8	17q24.2	cg21660392	1.12805e-08	0.300505	5'UTR-opensea	UP
ABCA9	17q24.2	cg01517431	3.87566e-05	0.140021	TSS1500-opensea	UP
ABCA9	17q24.2	cg06213598	1.5441e-05	0.124729	TSS1500-opensea	UP
ABCB1	7q21.12	cg00141548	0.0477794	-0.0721063	5'UTR-shore	DOWN
ABCB1	7q21.12	cg00862116	0.0476984	-0.105534	5'UTR-shore	DOWN
ABCB1	7q21.12	cg04099454	2.73022e-09	0.352598	5'UTR-shelf	UP
ABCB1	7q21.12	cg09105881	0.0375855	-0.0784644	5'UTR-island	DOWN
ABCB1	7q21.12	cg12270822	0.0392781	-0.0913164	5'UTR-island	DOWN
ABCB1	7q21.12	cg15759056	0.045422	-0.0666216	5'UTR-island	DOWN
ABCB1	7q21.12	cg19861260	8.92134e-19	0.219821	Body-shore	UP
ABCB1	7q21.12	cg22899422	0.00189419	0.0713497	5'UTR-shelf	UP
ABCB1	7q21.12	cg23479988	0.00326297	0.0490494	Body-shelf	UP
ABCB1	7q21.12	cg25477497	2.4531e-25	0.485445	Body-shore	UP
ABCB10	1q42.13	cg00355656	0.03832	0.0665754	Body-shore	UP
ABCB10	1q42.13	cg21220147	0.0187064	0.00652703	TSS1500-island	UP
ABCB11	2q31.1	cg18912768	0.00129711	0.115332	5'UTR-opensea	UP
ABCB11	2q31.1	cg21346679	1.73659e-06	0.189728	TSS1500-opensea	UP
ABCB11	2q31.1	cg24334048	0.00412888	0.0793145	Body-opensea	UP
ABCB4	7q21.12	cg02000606	0.00137179	0.135367	Body-shore	UP
ABCB4	7q21.12	cg04219946	0.0417483	-0.0840284	Body-island	DOWN
ABCB4	7q21.12	cg04996195	0.022355	-0.0894982	TSS1500-shore	DOWN
ABCB4	7q21.12	cg06869512	5.55343e-10	0.260131	Body-opensea	UP
ABCB4	7q21.12	cg23688817	0.0135468	-0.0785895	TSS1500-island	DOWN
ABCB4	7q21.12	cg25679366	0.037267	-0.0891009	5'UTR-island	DOWN
ABCB4	7q21.12	cg25823085	0.0249406	-0.058236	TSS1500-shore	DOWN
ABCB5	7p21.1	cg02470904	0.00884972	0.14232	Body-opensea	UP
ABCB5	7p21.1	cg20966504	3.76104e-06	0.170601	TSS1500-opensea	UP
ABCB5	7p21.1	cg21202529	0.000390111	0.16939	5'UTR-opensea	UP
ABCB5	7p21.1	cg21643191	0.0452847	0.0673222	Body-opensea	UP
ABCB5	7p21.1	cg22066521	2.08566e-09	0.270267	1stExon-opensea	UP
ABCB5	7p21.1	cg22426329	9.84362e-06	0.170634	Body-opensea	UP
ABCB5	7p21.1	cg23605722	0.000158334	0.145018	Body-opensea	UP
ABCB5	7p21.1	cg23626475	0.000100549	0.147518	Body-opensea	UP
ABCB5	7p21.1	cg25826515	0.00176667	0.0839098	Body-opensea	UP
ABCB5	7p21.1	cg25840822	1.97239e-12	0.318574	Body-opensea	UP
ABCB6	2q35	cg19412109	0.00340169	0.0155712	Body-shore	UP
ABCB8	7q36.1	cg00373422	0.00075491	0.0164831	Body-shore	UP
ABCB8	7q36.1	cg09884940	0.0325824	0.00882743	Body-island	UP
ABCB8	7q36.1	cg11367539	0.0267945	0.00755431	Body-island	UP
ABCB8	7q36.1	cg15447715	0.0371728	0.00294325	TSS200-island	UP
ABCB8	7q36.1	cg19414780	0.0099262	0.0108833	Body-opensea	UP
ABCB8	7q36.1	cg22134611	1.47442e-05	0.111543	Body-shelf	UP
ABCB8	7q36.1	cg23160428	0.000385679	0.0563025	Body-opensea	UP
ABCB9	12q24.31	cg00795535	0.0130918	0.00713823	1stExon-island	UP
ABCB9	12q24.31	cg03131767	0.00220379	0.0997182	5'UTR-shore	UP
ABCB9	12q24.31	cg03212620	3.47556e-07	0.217084	3'UTR-opensea	UP
ABCB9	12q24.31	cg03328639	0.00143281	0.0195045	5'UTR-shore	UP
ABCB9	12q24.31	cg08631328	0.00114214	0.023463	Body-opensea	UP
ABCB9	12q24.31	cg16139227	0.00371685	0.01208	5'UTR-shore	UP
ABCB9	12q24.31	cg18473642	0.00207234	0.0203163	5'UTR-shore	UP
ABCB9	12q24.31	cg22341471	0.00537219	0.0403412	5'UTR-shore	UP
ABCC1	16p13.11	cg00649632	6.44028e-14	-0.221336	Body-opensea	DOWN
ABCC1	16p13.11	cg01332683	6.20723e-10	-0.261212	Body-opensea	DOWN
ABCC1	16p13.11	cg02010829	8.51117e-09	0.144921	Body-opensea	UP
ABCC1	16p13.11	cg03305305	0.0365037	-0.0142622	TSS200-island	DOWN
ABCC1	16p13.11	cg03653601	0.000259614	-0.0847709	Body-opensea	DOWN
ABCC1	16p13.11	cg04981696	0.048375	-0.0264209	Body-shore	DOWN
ABCC1	16p13.11	cg09109383	2.65505e-06	-0.108864	Body-opensea	DOWN
ABCC1	16p13.11	cg09255514	5.41456e-06	-0.112173	Body-opensea	DOWN
ABCC1	16p13.11	cg09871133	0.0465684	0.00909026	Body-opensea	UP
ABCC1	16p13.11	cg17199483	0.0149612	0.0617673	TSS1500-shore	UP
ABCC10	6p21.1	cg23781719	0.014087	0.0275528	TSS1500-shelf	UP
ABCC11	16q12.1	cg02938045	0.0374332	0.0226511	Body-opensea	UP
ABCC11	16q12.1	cg04388863	0.00121501	0.10916	TSS1500-opensea	UP
ABCC11	16q12.1	cg07032488	1.24875e-05	0.137522	3'UTR-opensea	UP
ABCC11	16q12.1	cg08404739	1.41823e-07	0.227551	TSS1500-opensea	UP
ABCC11	16q12.1	cg09147400	2.35368e-16	0.244646	TSS1500-opensea	UP
ABCC11	16q12.1	cg09228051	0.000199085	0.185073	1stExon-opensea	UP
ABCC11	16q12.1	cg25274975	6.83521e-05	0.126965	TSS200-opensea	UP
ABCC12	16q12.1	cg02591442	4.93866e-05	0.16865	5'UTR-opensea	UP
ABCC12	16q12.1	cg07861968	3.09131e-10	0.280021	5'UTR-opensea	UP
ABCC12	16q12.1	cg07878951	6.7665e-06	0.214964	Body-opensea	UP
ABCC12	16q12.1	cg08447910	0.0231775	0.0780016	3'UTR-opensea	UP
ABCC12	16q12.1	cg09648454	6.663e-22	0.4125	Body-opensea	UP
ABCC12	16q12.1	cg12940073	0.00207122	0.0813263	5'UTR-opensea	UP
ABCC12	16q12.1	cg26758427	8.14037e-05	0.103271	Body-opensea	UP
ABCC13	21q11.2	cg01335663	0.00166104	0.0274879	Body-opensea	UP
ABCC13	21q11.2	cg12162424	0.00346816	0.0564685	Body-opensea	UP
ABCC2	10q24.2	cg00826767	6.16492e-07	0.155804	TSS1500-opensea	UP
ABCC2	10q24.2	cg02672229	4.54012e-06	0.12662	Body-opensea	UP
ABCC2	10q24.2	cg05914069	0.0113851	0.0657602	TSS1500-opensea	UP
ABCC2	10q24.2	cg09448875	0.000260813	0.139459	TSS200-opensea	UP
ABCC2	10q24.2	cg12673726	0.000253475	-0.147074	Body-opensea	DOWN
ABCC2	10q24.2	cg13617376	5.62755e-06	0.0973875	Body-opensea	UP
ABCC2	10q24.2	cg14947634	3.37694e-11	0.368659	1stExon-opensea	UP
ABCC2	10q24.2	cg17044311	2.25151e-08	0.234582	Body-opensea	UP
ABCC2	10q24.2	cg19378330	1.28544e-05	-0.223889	Body-opensea	DOWN
ABCC2	10q24.2	cg25290633	0.00307701	0.0193157	Body-shore	UP
ABCC3	17q21.33	cg00081975	3.12979e-07	0.040091	Body-island	UP
ABCC3	17q21.33	cg00126959	0.000862052	0.0122117	TSS200-island	UP
ABCC3	17q21.33	cg01054938	9.61206e-05	0.136157	Body-shore	UP
ABCC3	17q21.33	cg03965044	0.00856175	0.00867297	TSS200-island	UP
ABCC3	17q21.33	cg05599550	2.25362e-06	0.017173	TSS1500-shore	UP
ABCC3	17q21.33	cg08014994	0.00568986	0.00605315	TSS200-island	UP
ABCC3	17q21.33	cg13725958	0.0190977	0.0198604	5'UTR-island	UP
ABCC3	17q21.33	cg18312989	0.00399675	0.0855904	Body-opensea	UP
ABCC3	17q21.33	cg18426477	1.68058e-16	0.220344	Body-opensea	UP
ABCC3	17q21.33	cg20633883	0.000586183	0.00799075	TSS200-island	UP
ABCC3	17q21.33	cg25928474	2.84455e-13	0.207949	Body-shelf	UP
ABCC3	17q21.33	cg26623266	0.000887023	0.0608134	3'UTR-opensea	UP
ABCC4	13q32.1	cg05228196	0.0134702	0.0290032	Body-opensea	UP
ABCC4	13q32.1	cg10272922	0.0265145	0.0463106	3'UTR-opensea	UP
ABCC4	13q32.1	cg14808360	0.0303606	-0.0061258	Body-opensea	DOWN
ABCC4	13q32.1	cg15158045	0.027074	-0.0168351	Body-opensea	DOWN
ABCC4	13q32.1	cg18016288	0.0141329	0.103049	Body-opensea	UP
ABCC4	13q32.1	cg26751094	0.010053	0.0989105	TSS1500-shore	UP
ABCC5	3q27.1	cg11320499	0.0139128	0.0693005	Body-opensea	UP
ABCC5	3q27.1	cg15127656	0.00161883	0.0733825	Body-opensea	UP
ABCC5	3q27.1	cg24375736	0.0102619	0.016332	3'UTR-opensea	UP
ABCC8	11p15.1	cg00289429	3.11667e-07	-0.207503	TSS200-island	DOWN
ABCC8	11p15.1	cg03181582	3.58045e-06	-0.197837	TSS200-island	DOWN
ABCC8	11p15.1	cg03790908	0.00953199	-0.045727	TSS200-island	DOWN
ABCC8	11p15.1	cg06535308	1.43968e-09	-0.263064	Body-island	DOWN
ABCC8	11p15.1	cg10469152	0.000227575	-0.143143	1stExon-island	DOWN
ABCC8	11p15.1	cg11886949	0.00301359	0.0694698	Body-shore	UP
ABCC8	11p15.1	cg11981631	3.71734e-07	-0.307097	Body-island	DOWN
ABCC8	11p15.1	cg13185308	0.0168481	-0.0669568	TSS1500-shore	DOWN
ABCC8	11p15.1	cg13295314	0.0452853	-0.0393826	Body-opensea	DOWN
ABCC8	11p15.1	cg13851843	0.0056306	-0.0912928	5'UTR-island	DOWN
ABCC8	11p15.1	cg14051368	0.000154023	0.116892	Body-shore	UP
ABCC8	11p15.1	cg15683950	0.00319281	-0.116168	TSS1500-shore	DOWN
ABCC8	11p15.1	cg17381377	6.4017e-10	-0.278149	TSS200-island	DOWN
ABCC8	11p15.1	cg18097532	3.05202e-10	-0.248403	TSS200-island	DOWN
ABCC8	11p15.1	cg20222568	9.12229e-07	0.157534	Body-opensea	UP
ABCC8	11p15.1	cg22240472	0.000515928	-0.102911	TSS200-island	DOWN
ABCC8	11p15.1	cg24740587	4.76737e-05	-0.162041	Body-island	DOWN
ABCC8	11p15.1	cg26105227	0.00280437	0.0271714	Body-shelf	UP
ABCC9	12p12.1	cg09185990	1.01977e-16	0.415074	TSS1500-shelf	UP
ABCC9	12p12.1	cg19527799	0.00111506	0.166713	Body-opensea	UP
ABCC9	12p12.1	cg20025970	1.0222e-12	0.417043	1stExon-opensea	UP
ABCD2	12q12	cg11790681	0.00771209	-0.101804	1stExon-opensea	DOWN
ABCD3	1p21.3	cg09000830	0.0407876	0.00551545	TSS200-island	UP
ABCD3	1p21.3	cg11237362	0.00164407	0.0979317	Body-shelf	UP
ABCD4	14q24.3	cg05878073	3.07001e-11	0.279531	Body-shelf	UP
ABCD4	14q24.3	cg21520131	0.00408511	-0.00486935	TSS200-shore	DOWN
ABCE1	4q31.21	cg07702259	0.0295957	-0.00683745	5'UTR-shore	DOWN
ABCE1	4q31.21	cg26690672	0.00503147	0.0763575	Body-opensea	UP
ABCF1	6p21.33	cg05177685	4.55976e-06	-0.0414561	Body-opensea	DOWN
ABCF1	6p21.33	cg17327665	0.00431786	0.017389	Body-opensea	UP
ABCF1	6p21.33	cg22409504	0.00281665	0.0434239	Body-opensea	UP
ABCF1	6p21.33	cg22643189	0.0390416	-0.0126798	Body-shore	DOWN
ABCF1	6p21.33	cg24448840	0.00323016	-0.0772322	Body-shore	DOWN
ABCF2	7q36.1	cg02148324	0.000133719	0.0788386	TSS1500-shore	UP
ABCF2	7q36.1	cg07824710	0.00090641	0.0562179	Body-shore	UP
ABCF2	7q36.1	cg11799480	3.34899e-06	0.114015	Body-opensea	UP
ABCF3	3q27.1	cg05629195	2.36322e-05	0.11102	TSS1500-shore	UP
ABCF3	3q27.1	cg09866366	0.000294283	0.168345	TSS1500-shore	UP
ABCF3	3q27.1	cg13436085	0.0323849	-0.0127216	Body-island	DOWN
ABCF3	3q27.1	cg13491563	6.81702e-05	0.17148	TSS1500-shore	UP
ABCG1	21q22.3	cg01176028	0.000493878	0.133373	Body-shore	UP
ABCG1	21q22.3	cg05046272	0.028749	0.0900596	TSS1500-opensea	UP
ABCG1	21q22.3	cg08841829	0.00385104	0.0103261	TSS1500-shore	UP
ABCG1	21q22.3	cg20214535	0.0451358	-0.0677732	TSS1500-opensea	DOWN
ABCG1	21q22.3	cg27243685	1.752e-05	-0.116474	Body-shelf	DOWN
ABCG2	4q22.1	cg02016771	0.000113412	0.14811	5'UTR-opensea	UP
ABCG2	4q22.1	cg04064583	0.018287	-0.00844859	Body-opensea	DOWN
ABCG4	11q23.3	cg06622994	3.02119e-16	0.265183	3'UTR-opensea	UP
ABCG4	11q23.3	cg10024063	4.29173e-06	-0.195712	5'UTR-island	DOWN
ABCG4	11q23.3	cg13063614	7.63464e-05	-0.116773	Body-island	DOWN
ABCG4	11q23.3	cg17168875	1.68526e-12	0.302367	Body-shelf	UP
ABCG4	11q23.3	cg25462896	1.68054e-05	0.15264	Body-opensea	UP
ABCG5	2p21	cg04221886	0.0471435	-0.0631879	Body-island	DOWN
ABCG5	2p21	cg04680150	0.0212835	0.0428012	Body-opensea	UP
ABCG5	2p21	cg04973837	0.0360949	0.0170122	Body-shore	UP
ABCG5	2p21	cg07681696	0.0327288	0.0312984	5'UTR-opensea	UP
ABCG5	2p21	cg08453096	0.00117517	0.0668338	5'UTR-opensea	UP
ABCG5	2p21	cg11467440	0.000436283	0.0734387	Body-opensea	UP
ABCG5	2p21	cg13341470	0.00408866	0.0748422	Body-opensea	UP
ABCG5	2p21	cg13591352	0.0416458	-0.123318	Body-island	DOWN
ABCG5	2p21	cg16451365	0.0329263	0.0508436	Body-opensea	UP
ABCG5	2p21	cg21783355	0.00322302	0.0473224	TSS1500-opensea	UP
ABCG5	2p21	cg21827955	0.0366264	0.0684848	Body-shelf	UP
ABCG5	2p21	cg26706238	0.0338082	0.0199675	TSS1500-opensea	UP
ABCG8	2p21	cg05864261	3.25166e-06	0.0965125	TSS200-opensea	UP
ABCG8	2p21	cg13724820	0.0189129	0.0752795	Body-opensea	UP
ABCG8	2p21	cg21532061	0.00701428	0.0657813	Body-opensea	UP
ABCG8	2p21	cg22207732	1.89611e-05	0.145387	TSS1500-opensea	UP
ABCG8	2p21	cg25029903	0.0328607	0.0779104	3'UTR-opensea	UP
ABHD1	2p23.3	cg03315230	5.1335e-06	0.113638	Body-shore	UP
ABHD1	2p23.3	cg21468035	0.0178788	0.0927216	TSS1500-shore	UP
ABHD1	2p23.3	cg25101396	0.0332254	0.0987209	TSS1500-shore	UP
ABHD10	3q13.2	cg22488352	0.0343082	0.0380671	TSS1500-shore	UP
ABHD11	7q11.23	cg00185336	0.0261944	0.00947763	TSS1500-island	UP
ABHD12	20p11.21	cg24626310	3.76205e-05	-0.0824191	Body-opensea	DOWN
ABHD12B	14q22.1	cg01270593	0.008217	-0.0764441	5'UTR-island	DOWN
ABHD12B	14q22.1	cg07628705	0.0196344	-0.0718978	5'UTR-island	DOWN
ABHD12B	14q22.1	cg21052932	9.88071e-18	0.328516	5'UTR-shelf	UP
ABHD14B	3p21.2	cg03638479	0.0231452	-0.0262758	TSS1500-shore	DOWN
ABHD14B	3p21.2	cg10252695	0.00419403	-0.00542883	1stExon-island	DOWN
ABHD2	15q26.1	cg00089162	0.0119353	0.0464803	Body-opensea	UP
ABHD2	15q26.1	cg03025135	7.34384e-06	0.0292604	5'UTR-shore	UP
ABHD2	15q26.1	cg10173620	0.00392153	0.0909927	5'UTR-opensea	UP
ABHD2	15q26.1	cg19178642	2.63971e-09	0.0949147	5'UTR-opensea	UP
ABHD2	15q26.1	cg23124613	0.0474417	0.0436337	Body-opensea	UP
ABHD2	15q26.1	cg25156843	0.026312	-0.0110856	5'UTR-opensea	DOWN
ABHD2	15q26.1	cg27351321	0.0108534	-0.00321171	5'UTR-island	DOWN
ABHD3	18q11.2	cg16720675	0.0313853	-0.00465387	TSS200-island	DOWN
ABHD4	14q11.2	cg12153785	0.0157879	-0.00297658	TSS200-shore	DOWN
ABHD4	14q11.2	cg18131870	0.0386294	0.00403443	Body-shelf	UP
ABHD4	14q11.2	cg23123972	0.0143007	0.0416912	3'UTR-opensea	UP
ABHD5	3p21.33	cg00486604	0.000642556	0.0224662	Body-opensea	UP
ABHD5	3p21.33	cg13606015	0.022108	-0.00588108	TSS1500-island	DOWN
ABHD5	3p21.33	cg14121103	0.000186772	0.0112028	TSS1500-shore	UP
ABHD5	3p21.33	cg19150852	7.23481e-05	0.0158963	TSS1500-island	UP
ABHD5	3p21.33	cg24595152	0.00636851	0.0720291	Body-shore	UP
ABHD6	3p14.3	cg00206999	0.00605898	-0.0514977	TSS1500-shore	DOWN
ABHD6	3p14.3	cg17574812	0.000438212	0.0586403	Body-opensea	UP
ABHD6	3p14.3	cg27143326	3.74877e-09	-0.178634	5'UTR-shelf	DOWN
ABHD8	19p13.11	cg01853216	0.000357003	0.0993751	Body-island	UP
ABHD8	19p13.11	cg03565584	0.00298665	0.0474194	Body-shelf	UP
ABHD8	19p13.11	cg04576684	0.0103713	-0.112967	TSS200-island	DOWN
ABHD8	19p13.11	cg06952291	0.00245562	-0.119589	5'UTR-island	DOWN
ABHD8	19p13.11	cg08145177	6.3397e-10	-0.161268	5'UTR-island	DOWN
ABHD8	19p13.11	cg11906827	0.0415663	-0.0800886	TSS200-island	DOWN
ABHD8	19p13.11	cg13352717	0.0201469	0.0766396	Body-island	UP
ABHD8	19p13.11	cg15066100	0.00214701	-0.136187	5'UTR-island	DOWN
ABHD8	19p13.11	cg17941109	3.69051e-05	0.152414	Body-shore	UP
ABHD8	19p13.11	cg22734480	0.0442534	-0.0712598	TSS200-island	DOWN
ABHD8	19p13.11	cg27152443	0.0242252	-0.0776494	TSS200-island	DOWN
ABI1	10p12.1	cg06020978	8.34357e-12	0.257736	Body-opensea	UP
ABI1	10p12.1	cg06837842	0.0116924	0.0413429	Body-opensea	UP
ABI2	2q33.2	cg24747427	0.00417007	0.0647277	3'UTR-opensea	UP
ABI3	17q21.32	cg00980784	6.85952e-13	0.190838	TSS200-opensea	UP
ABI3	17q21.32	cg14009013	4.93207e-10	0.221825	3'UTR-shore	UP
ABI3	17q21.32	cg17839611	9.81669e-06	0.161071	TSS1500-opensea	UP
ABI3	17q21.32	cg24456340	0.00358685	0.0434491	TSS1500-opensea	UP
ABI3	17q21.32	cg25451120	1.26684e-06	-0.0877952	TSS200-opensea	DOWN
ABI3	17q21.32	cg25839227	1.42328e-07	0.196361	Body-opensea	UP
ABI3	17q21.32	cg26334023	0.00462682	0.0976342	TSS200-opensea	UP
ABI3BP	3q12.2	cg00709652	3.4382e-13	0.199847	Body-opensea	UP
ABI3BP	3q12.2	cg03443427	0.000345376	0.11867	Body-opensea	UP
ABI3BP	3q12.2	cg05763609	7.55193e-06	0.133665	Body-opensea	UP
ABI3BP	3q12.2	cg06675705	9.01522e-10	0.249486	Body-opensea	UP
ABI3BP	3q12.2	cg14571619	2.17531e-12	0.361011	Body-opensea	UP
ABI3BP	3q12.2	cg14969542	1.22943e-05	0.160318	Body-opensea	UP
ABI3BP	3q12.2	cg15028548	0.00160436	0.108609	5'UTR-opensea	UP
ABI3BP	3q12.2	cg15626105	6.4386e-19	0.283086	Body-opensea	UP
ABI3BP	3q12.2	cg16163419	0.000266087	0.132828	5'UTR-opensea	UP
ABI3BP	3q12.2	cg21968765	0.000254188	0.0179164	TSS200-opensea	UP
ABI3BP	3q12.2	cg23634451	0.000182806	0.0868557	TSS1500-opensea	UP
ABL1	9q34.12	cg08951958	0.000892787	-0.0739218	Body-island	DOWN
ABL1	9q34.12	cg10803013	0.00731088	-0.0441709	Body-shore	DOWN
ABL1	9q34.12	cg13670057	0.000270924	-0.089549	Body-opensea	DOWN
ABL1	9q34.12	cg13672863	7.66255e-06	-0.0462499	Body-shore	DOWN
ABL1	9q34.12	cg13803765	0.00612535	-0.0259142	Body-island	DOWN
ABL1	9q34.12	cg14102055	6.14389e-24	-0.268524	Body-shelf	DOWN
ABL1	9q34.12	cg14119680	0.0208794	-0.0166511	3'UTR-shelf	DOWN
ABL1	9q34.12	cg14270890	0.000977463	-0.0337573	3'UTR-shore	DOWN
ABL1	9q34.12	cg20511797	0.00804182	-0.038295	Body-island	DOWN
ABL1	9q34.12	cg21195763	5.59009e-07	-0.188518	Body-opensea	DOWN
ABL2	1q25.2	cg03471346	7.94234e-06	0.0724441	Body-opensea	UP
ABL2	1q25.2	cg04574732	1.18447e-06	-0.215553	TSS1500-shore	DOWN
ABL2	1q25.2	cg11243304	0.00556194	0.118966	3'UTR-opensea	UP
ABL2	1q25.2	cg12639574	5.84763e-13	-0.206451	TSS1500-shore	DOWN
ABL2	1q25.2	cg13927605	0.0408239	-0.0833468	TSS1500-shore	DOWN
ABL2	1q25.2	cg18433086	0.000576956	-0.120707	TSS1500-shore	DOWN
ABL2	1q25.2	cg22335155	0.00791579	0.0625773	Body-opensea	UP
ABLIM1	10q25.3	cg00997917	2.50855e-12	0.363023	TSS1500-opensea	UP
ABLIM1	10q25.3	cg01185921	6.28777e-07	0.0834991	TSS200-opensea	UP
ABLIM1	10q25.3	cg01315572	0.00780513	-0.0827357	Body-island	DOWN
ABLIM1	10q25.3	cg01449818	0.000197018	0.0356599	Body-opensea	UP
ABLIM1	10q25.3	cg03419475	7.53124e-05	0.102706	Body-opensea	UP
ABLIM1	10q25.3	cg04055345	0.000327767	0.159856	Body-opensea	UP
ABLIM1	10q25.3	cg04508114	7.58212e-07	0.121629	TSS200-opensea	UP
ABLIM1	10q25.3	cg05064181	2.74951e-09	0.245279	TSS1500-opensea	UP
ABLIM1	10q25.3	cg07317843	0.000316533	0.15059	Body-opensea	UP
ABLIM1	10q25.3	cg07978738	6.79249e-05	0.091218	Body-opensea	UP
ABLIM1	10q25.3	cg08797444	5.44883e-06	0.126343	Body-opensea	UP
ABLIM1	10q25.3	cg09649347	1.95029e-05	0.157269	Body-opensea	UP
ABLIM1	10q25.3	cg11010551	0.00064794	0.0171494	Body-opensea	UP
ABLIM1	10q25.3	cg11936643	0.0012314	0.086822	Body-opensea	UP
ABLIM1	10q25.3	cg12403162	1.88382e-06	0.175425	Body-shelf	UP
ABLIM1	10q25.3	cg12614090	6.60073e-07	0.0414083	1stExon-opensea	UP
ABLIM1	10q25.3	cg13587915	2.59135e-06	0.224226	Body-opensea	UP
ABLIM1	10q25.3	cg16327338	0.0491196	0.0903657	Body-opensea	UP
ABLIM1	10q25.3	cg17056676	0.00106731	-0.0962695	Body-opensea	DOWN
ABLIM1	10q25.3	cg22698604	0.0327172	0.0157733	Body-opensea	UP
ABLIM1	10q25.3	cg23661183	0.0154502	0.0138916	Body-opensea	UP
ABLIM1	10q25.3	cg27008230	7.55882e-05	0.039909	Body-opensea	UP
ABLIM1	10q25.3	cg27290215	0.00794542	0.0884284	Body-shore	UP
ABLIM2	4p16.1	cg00861207	0.039841	0.00452177	Body-shore	UP
ABLIM2	4p16.1	cg01081775	6.05634e-05	0.0996276	Body-shore	UP
ABLIM2	4p16.1	cg02366519	0.0498769	0.0448594	Body-opensea	UP
ABLIM2	4p16.1	cg02737399	0.00469175	-0.120705	Body-opensea	DOWN
ABLIM2	4p16.1	cg02778826	0.00320319	0.0184845	3'UTR-opensea	UP
ABLIM2	4p16.1	cg04226952	1.44662e-08	0.252952	Body-opensea	UP
ABLIM2	4p16.1	cg04770370	0.00077173	-0.120007	Body-opensea	DOWN
ABLIM2	4p16.1	cg06161099	0.0010504	0.104439	Body-opensea	UP
ABLIM2	4p16.1	cg13871187	3.97745e-08	0.291416	3'UTR-opensea	UP
ABLIM2	4p16.1	cg14037937	1.30829e-07	0.263928	Body-opensea	UP
ABLIM2	4p16.1	cg14959746	0.0103366	0.134351	Body-opensea	UP
ABLIM2	4p16.1	cg15688324	1.04548e-05	0.116758	Body-shelf	UP
ABLIM2	4p16.1	cg16009407	5.35594e-06	-0.227309	Body-opensea	DOWN
ABLIM2	4p16.1	cg17630294	0.00379561	-0.135321	Body-opensea	DOWN
ABLIM2	4p16.1	cg17972100	2.09853e-05	-0.207492	Body-opensea	DOWN
ABLIM2	4p16.1	cg19651341	3.6841e-06	-0.167954	Body-opensea	DOWN
ABLIM2	4p16.1	cg19676285	1.57292e-09	0.306944	3'UTR-opensea	UP
ABLIM2	4p16.1	cg22654055	0.000194239	-0.162772	Body-opensea	DOWN
ABLIM2	4p16.1	cg22688802	9.72338e-07	0.130064	Body-opensea	UP
ABLIM2	4p16.1	cg27169846	0.00112809	0.0217514	Body-opensea	UP
ABLIM3	5q32	cg00245502	8.65867e-13	0.154931	Body-opensea	UP
ABLIM3	5q32	cg02306139	4.11103e-14	0.40259	3'UTR-opensea	UP
ABLIM3	5q32	cg03997398	0.00107317	-0.101583	5'UTR-island	DOWN
ABLIM3	5q32	cg04669407	0.00210206	-0.126911	5'UTR-island	DOWN
ABLIM3	5q32	cg05026186	7.35596e-05	0.0914663	TSS200-shore	UP
ABLIM3	5q32	cg05459971	0.00617748	0.0984041	TSS200-shore	UP
ABLIM3	5q32	cg10574431	0.001362	0.0883345	Body-opensea	UP
ABLIM3	5q32	cg11438560	0.00129607	-0.106197	5'UTR-shore	DOWN
ABLIM3	5q32	cg12140854	0.0216354	0.061203	TSS1500-shore	UP
ABLIM3	5q32	cg12302647	0.00691863	0.080272	Body-opensea	UP
ABLIM3	5q32	cg17680092	0.0389669	0.10328	Body-shelf	UP
ABLIM3	5q32	cg18129178	0.000464201	0.0937369	TSS200-shore	UP
ABLIM3	5q32	cg23305768	0.0146353	-0.0644653	5'UTR-island	DOWN
ABO	9q34.2	cg13506600	0.0456774	0.0394604	Body-island	UP
ABO	9q34.2	cg13850847	0.00023623	-0.0316577	Body-island	DOWN
ABO	9q34.2	cg22535403	4.61881e-05	0.0823579	Body-island	UP
ABO	9q34.2	cg24267699	0.0311196	0.0330133	TSS1500-island	UP
ABP1	7p13, 7q36.1	cg04514683	0.000897819	0.0979653	TSS1500-opensea	UP
ABP1	7p13, 7q36.1	cg06221570	0.0245478	-0.0228766	3'UTR-shelf	DOWN
ABP1	7p13, 7q36.1	cg07897701	2.23611e-09	0.133771	TSS1500-opensea	UP
ABP1	7p13, 7q36.1	cg08540215	0.0374485	-0.0374416	TSS1500-opensea	DOWN
ABP1	7p13, 7q36.1	cg12474460	0.0341881	0.00934983	Body-island	UP
ABP1	7p13, 7q36.1	cg13603551	2.06299e-06	0.125466	TSS200-opensea	UP
ABP1	7p13, 7q36.1	cg14909495	2.13094e-07	0.113134	TSS200-opensea	UP
ABP1	7p13, 7q36.1	cg23533927	4.74455e-06	0.025534	TSS1500-opensea	UP
ABR	17p13.3	cg00196407	9.61017e-08	-0.132116	Body-opensea	DOWN
ABR	17p13.3	cg00718414	6.63144e-05	-0.051233	Body-shelf	DOWN
ABR	17p13.3	cg00905220	0.00606683	-0.0426851	Body-shore	DOWN
ABR	17p13.3	cg01642895	0.000281723	-0.0181697	Body-shelf	DOWN
ABR	17p13.3	cg01881265	0.000208904	-0.0727349	Body-island	DOWN
ABR	17p13.3	cg02110776	2.05486e-06	0.182684	Body-shore	UP
ABR	17p13.3	cg02135245	0.000403589	0.043527	Body-opensea	UP
ABR	17p13.3	cg02384911	0.000280372	-0.0321876	3'UTR-shelf	DOWN
ABR	17p13.3	cg03062587	0.000111438	0.0701027	Body-opensea	UP
ABR	17p13.3	cg04318619	0.0286881	-0.031691	1stExon-opensea	DOWN
ABR	17p13.3	cg04478251	0.00714574	0.0430441	Body-opensea	UP
ABR	17p13.3	cg05600126	0.000934001	-0.0599111	Body-shore	DOWN
ABR	17p13.3	cg05825400	0.00276027	-0.0640346	Body-shore	DOWN
ABR	17p13.3	cg06191034	0.00406811	-0.0321289	1stExon-opensea	DOWN
ABR	17p13.3	cg06237543	1.39783e-06	-0.247416	5'UTR-island	DOWN
ABR	17p13.3	cg06285925	1.3047e-05	-0.216219	5'UTR-island	DOWN
ABR	17p13.3	cg06427816	0.00505339	-0.123663	1stExon-opensea	DOWN
ABR	17p13.3	cg07417284	4.21986e-13	-0.255229	Body-shore	DOWN
ABR	17p13.3	cg07464092	2.11109e-06	-0.241777	Body-island	DOWN
ABR	17p13.3	cg07493499	2.06731e-08	-0.0667622	Body-shore	DOWN
ABR	17p13.3	cg09580592	0.000342464	-0.0597297	3'UTR-shelf	DOWN
ABR	17p13.3	cg09639964	0.00652636	-0.121366	3'UTR-shore	DOWN
ABR	17p13.3	cg10250580	0.02118	-0.00642513	Body-shelf	DOWN
ABR	17p13.3	cg10532807	6.04929e-08	-0.0550134	Body-shore	DOWN
ABR	17p13.3	cg10687217	0.0231021	0.0439122	5'UTR-shore	UP
ABR	17p13.3	cg10803453	0.0280152	-0.0155972	3'UTR-shelf	DOWN
ABR	17p13.3	cg11149849	0.0228795	0.0798705	Body-island	UP
ABR	17p13.3	cg11189177	0.015392	0.00949454	Body-shore	UP
ABR	17p13.3	cg11686528	0.000375538	-0.192548	1stExon-island	DOWN
ABR	17p13.3	cg11868940	0.0276986	-0.00947387	Body-shelf	DOWN
ABR	17p13.3	cg12799029	4.73383e-06	0.027264	Body-shelf	UP
ABR	17p13.3	cg13113642	0.0378708	0.0111405	Body-opensea	UP
ABR	17p13.3	cg13973942	0.0425947	0.0675425	Body-shelf	UP
ABR	17p13.3	cg14335816	0.0228357	-0.039875	Body-opensea	DOWN
ABR	17p13.3	cg14641764	0.00430581	-0.119307	TSS200-island	DOWN
ABR	17p13.3	cg15093216	0.00101577	-0.0451278	Body-island	DOWN
ABR	17p13.3	cg15369512	0.00445686	0.00435409	Body-island	UP
ABR	17p13.3	cg16374343	0.000125224	0.106824	Body-shore	UP
ABR	17p13.3	cg16483033	4.58992e-07	-0.0969505	1stExon-opensea	DOWN
ABR	17p13.3	cg17208740	0.00533908	0.0687581	Body-shore	UP
ABR	17p13.3	cg17298275	6.4634e-05	-0.136003	Body-island	DOWN
ABR	17p13.3	cg19029445	1.23215e-07	-0.0657756	3'UTR-shelf	DOWN
ABR	17p13.3	cg19807420	7.61465e-09	-0.123201	TSS1500-opensea	DOWN
ABR	17p13.3	cg19816938	2.17213e-11	-0.311091	Body-island	DOWN
ABR	17p13.3	cg20679082	0.00024182	-0.0447523	1stExon-opensea	DOWN
ABR	17p13.3	cg20699780	0.0246695	-0.0505737	Body-island	DOWN
ABR	17p13.3	cg22285438	0.00214194	-0.0563595	Body-island	DOWN
ABR	17p13.3	cg23283335	9.72184e-05	0.0617562	Body-shore	UP
ABR	17p13.3	cg23329015	0.0293632	-0.0318568	Body-shore	DOWN
ABR	17p13.3	cg23454284	1.4431e-09	-0.102858	Body-shore	DOWN
ABR	17p13.3	cg23753807	0.000887142	-0.0912982	1stExon-opensea	DOWN
ABR	17p13.3	cg24210280	0.000376199	-0.0318658	Body-island	DOWN
ABR	17p13.3	cg25027863	0.000110659	-0.100229	3'UTR-shelf	DOWN
ABR	17p13.3	cg27230984	0.000278161	-0.0532811	Body-shore	DOWN
ABRA	8q23.1	cg07005767	4.33382e-09	0.141417	TSS200-opensea	UP
ABRA	8q23.1	cg08837344	2.1898e-12	0.305637	TSS200-opensea	UP
ABRA	8q23.1	cg15603885	0.00396763	0.0174717	1stExon-opensea	UP
ABRA	8q23.1	cg17049320	4.32028e-10	0.284465	TSS1500-opensea	UP
ABT1	6p22.2	cg05185573	0.0249923	0.0854384	Body-island	UP
ABT1	6p22.2	cg05696715	0.0118151	0.0851565	Body-island	UP
ABT1	6p22.2	cg07399395	4.38128e-05	-0.0575968	3'UTR-shore	DOWN
ABT1	6p22.2	cg21579726	1.95407e-07	-0.0495261	3'UTR-shore	DOWN
ABTB1	3q21.3	cg01123353	0.0487732	0.0765297	Body-shelf	UP
ABTB1	3q21.3	cg11031714	0.000848509	0.0992906	Body-shelf	UP
ABTB1	3q21.3	cg17323704	1.68395e-07	-0.0175495	TSS200-island	DOWN
ABTB1	3q21.3	cg24768999	0.00219147	0.0883081	Body-shelf	UP
ABTB1	3q21.3	cg25929731	0.00202901	0.0948403	Body-shelf	UP
ABTB2	11p13	cg01888411	0.00649307	-0.119263	1stExon-island	DOWN
ABTB2	11p13	cg02697979	2.25495e-06	0.135099	Body-opensea	UP
ABTB2	11p13	cg03325693	1.07477e-06	-0.115235	Body-shore	DOWN
ABTB2	11p13	cg03703887	0.0058439	0.0479471	Body-opensea	UP
ABTB2	11p13	cg04954111	0.00179747	0.144802	Body-opensea	UP
ABTB2	11p13	cg07541559	1.69267e-05	0.157726	Body-opensea	UP
ABTB2	11p13	cg08202743	5.10552e-06	-0.0402095	Body-opensea	DOWN
ABTB2	11p13	cg08401725	0.0103499	0.11413	Body-opensea	UP
ABTB2	11p13	cg08663298	0.000490885	0.121213	Body-opensea	UP
ABTB2	11p13	cg13289202	0.0136784	0.0446268	Body-opensea	UP
ABTB2	11p13	cg15649702	0.00440002	-0.0561658	Body-opensea	DOWN
ABTB2	11p13	cg16661143	1.5724e-26	0.444576	Body-opensea	UP
ABTB2	11p13	cg20406267	0.0101686	-0.129074	Body-shore	DOWN
ABTB2	11p13	cg22219450	0.0323922	0.0383695	Body-opensea	UP
ABTB2	11p13	cg25522867	1.3379e-16	0.213199	Body-opensea	UP
ABTB2	11p13	cg26809043	0.00719358	0.0632281	Body-opensea	UP
ACAA1	3p22.2	cg00884680	0.00353657	-0.00496313	1stExon-island	DOWN
ACAA1	3p22.2	cg10548708	1.85253e-05	0.136032	Body-shelf	UP
ACAA2	18q21.1	cg03345145	4.26197e-05	0.169503	TSS1500-shore	UP
ACACA	17q12	cg01359274	0.038735	0.0712074	Body-opensea	UP
ACACA	17q12	cg06026545	0.0390029	-0.0823173	Body-opensea	DOWN
ACACA	17q12	cg07375836	6.15583e-14	0.2687	5'UTR-shore	UP
ACACA	17q12	cg07660627	0.029594	0.0124019	Body-opensea	UP
ACACA	17q12	cg10295552	1.2033e-22	-0.278779	Body-opensea	DOWN
ACACA	17q12	cg12184450	0.0132177	0.0340031	Body-opensea	UP
ACACA	17q12	cg16822666	2.75297e-05	-0.136095	5'UTR-opensea	DOWN
ACACA	17q12	cg19725098	0.0192451	0.0360947	5'UTR-opensea	UP
ACACA	17q12	cg26534468	0.00433384	0.016145	Body-opensea	UP
ACACB	12q24.11	cg04777824	0.00365111	0.0830383	Body-opensea	UP
ACACB	12q24.11	cg06002638	0.032316	-0.0942027	Body-shore	DOWN
ACACB	12q24.11	cg06131338	0.0350156	0.0072588	Body-opensea	UP
ACACB	12q24.11	cg13686847	0.0488178	0.0188564	Body-opensea	UP
ACACB	12q24.11	cg23921871	0.0413188	0.0324667	1stExon-opensea	UP
ACAD10	12q24.12	cg09427417	0.0152098	-0.0121684	3'UTR-opensea	DOWN
ACAD10	12q24.12	cg10458080	0.0103408	-0.115007	Body-opensea	DOWN
ACAD10	12q24.12	cg26813561	0.017262	0.0315171	Body-opensea	UP
ACAD11	3q22.1	cg18718461	0.0418955	0.0214135	Body-opensea	UP
ACAD8	11q25	cg05949667	0.000148858	0.0482234	Body-shelf	UP
ACAD8	11q25	cg18043283	0.0229795	0.0414196	Body-shore	UP
ACAD8	11q25	cg21759430	0.00200282	0.00982317	3'UTR-opensea	UP
ACAD9	3q21.3	cg09447658	0.0467883	0.0154414	Body-opensea	UP
ACAD9	3q21.3	cg25793571	0.0037128	0.0082236	TSS1500-shore	UP
ACADL	2q34	cg00289546	0.00641109	-0.140368	Body-island	DOWN
ACADL	2q34	cg01812328	2.61014e-16	0.349672	TSS1500-shore	UP
ACADL	2q34	cg04529066	0.00112615	-0.110688	5'UTR-island	DOWN
ACADL	2q34	cg09068528	0.00196501	-0.147961	5'UTR-island	DOWN
ACADL	2q34	cg09308336	5.84358e-05	-0.187334	TSS200-shore	DOWN
ACADL	2q34	cg25516881	0.00142228	0.0733041	Body-opensea	UP
ACADM	1p31.1	cg04872557	0.00235786	-0.00677027	TSS200-island	DOWN
ACADM	1p31.1	cg22392558	0.00170261	-0.0126207	Body-shore	DOWN
ACADS	12q24.31	cg25730309	0.000599822	0.0321301	Body-island	UP
ACADVL	17p13.1	cg10092499	5.28761e-11	-0.0327997	Body-shelf	DOWN
ACADVL	17p13.1	cg14634563	0.0116544	-0.0113956	Body-shelf	DOWN
ACADVL	17p13.1	cg17355042	6.23592e-07	-0.0883443	3'UTR-opensea	DOWN
ACADVL	17p13.1	cg21636577	3.88494e-05	0.136668	TSS1500-shore	UP
ACADVL	17p13.1	cg24825722	2.80865e-06	0.141985	TSS1500-shore	UP
ACADVL	17p13.1	cg26881362	2.21344e-06	-0.0495935	Body-shelf	DOWN
ACAN	15q26.1	cg04886934	0.000299884	0.122115	Body-opensea	UP
ACAN	15q26.1	cg06675190	3.64827e-05	-0.0975414	TSS1500-island	DOWN
ACAN	15q26.1	cg07343187	0.00418013	0.0601117	Body-opensea	UP
ACAN	15q26.1	cg07884251	5.40986e-06	0.215847	Body-opensea	UP
ACAN	15q26.1	cg08631783	0.000128427	0.164081	3'UTR-opensea	UP
ACAN	15q26.1	cg09947810	3.73999e-05	0.185328	Body-opensea	UP
ACAN	15q26.1	cg12497142	2.71921e-06	0.180891	Body-opensea	UP
ACAN	15q26.1	cg14914908	0.0103926	0.0881794	TSS1500-shore	UP
ACAN	15q26.1	cg18230771	1.434e-06	-0.171738	5'UTR-island	DOWN
ACAN	15q26.1	cg20510724	1.27328e-14	-0.278223	1stExon-island	DOWN
ACAN	15q26.1	cg21211413	2.37266e-07	0.131088	5'UTR-shore	UP
ACAN	15q26.1	cg26882224	7.33313e-08	0.211407	Body-opensea	UP
ACAN	15q26.1	cg27219955	4.2487e-08	0.179379	5'UTR-opensea	UP
ACAN	15q26.1	cg27621340	3.62027e-11	-0.263068	TSS1500-island	DOWN
ACAP1	17p13.1	cg08324090	0.00955192	-0.119855	Body-shore	DOWN
ACAP1	17p13.1	cg13295242	0.0292321	0.0155785	TSS200-opensea	UP
ACAP1	17p13.1	cg13670306	0.00998863	-0.0176431	TSS200-opensea	DOWN
ACAP1	17p13.1	cg19175364	0.000688841	0.0832782	Body-shelf	UP
ACAP2	3q29	cg05141059	0.00654805	-0.0796343	Body-shore	DOWN
ACAP2	3q29	cg06602478	0.00113473	0.156407	Body-shelf	UP
ACAP2	3q29	cg19472302	0.010663	0.0404793	Body-opensea	UP
ACAP3	1p36.33	cg06759632	0.00648074	0.0610284	Body-opensea	UP
ACAP3	1p36.33	cg14529643	0.0423599	-0.0219973	Body-shelf	DOWN
ACAT1	11q22.3, 1q25.2	cg04180462	0.00657542	-0.0903598	Body-shore	DOWN
ACAT1	11q22.3, 1q25.2	cg24079790	0.0118952	-0.0435308	Body-shore	DOWN
ACAT2	12q13.13, 6q25.3	cg05504194	0.000906635	0.0390396	TSS1500-island	UP
ACAT2	12q13.13, 6q25.3	cg05879334	0.0324712	0.00393273	1stExon-island	UP
ACAT2	12q13.13, 6q25.3	cg09900253	0.0270347	0.022852	Body-shelf	UP
ACAT2	12q13.13, 6q25.3	cg10268548	0.0023743	0.0755979	Body-shore	UP
ACAT2	12q13.13, 6q25.3	cg14767165	0.0263357	0.0190311	Body-shore	UP
ACAT2	12q13.13, 6q25.3	cg25736982	0.000374882	0.0578102	TSS1500-island	UP
ACBD4	17q21.31	cg24180402	0.00265772	-0.152626	3'UTR-shore	DOWN
ACBD4	17q21.31	cg27395066	3.53332e-05	-0.0863955	3'UTR-shore	DOWN
ACBD5	10p12.1	cg10554839	0.000668143	-0.0132495	5'UTR-island	DOWN
ACBD5	10p12.1	cg26476574	0.00562337	0.0378213	3'UTR-opensea	UP
ACBD6	1q25.2-q25.3	cg09554701	0.0373426	0.025445	Body-opensea	UP
ACBD6	1q25.2-q25.3	cg16358350	1.54194e-05	0.127442	TSS1500-shore	UP
ACBD6	1q25.2-q25.3	cg17475583	9.24377e-05	0.131357	Body-opensea	UP
ACBD6	1q25.2-q25.3	cg26750139	0.0460574	-0.00451307	1stExon-shore	DOWN
ACBD7	10p13	cg02317321	0.0256616	-0.0528542	TSS1500-shore	DOWN
ACBD7	10p13	cg12009856	0.0339909	0.10022	TSS1500-shore	UP
ACBD7	10p13	cg12905608	0.0124718	-0.0501499	Body-island	DOWN
ACCN1	17q11.2-q12	cg00747477	0.000148876	0.157886	3'UTR-opensea	UP
ACCN1	17q11.2-q12	cg01890568	8.46456e-20	0.477723	Body-opensea	UP
ACCN1	17q11.2-q12	cg02254574	0.037631	-0.0672924	1stExon-shore	DOWN
ACCN1	17q11.2-q12	cg02423064	0.000311745	-0.105809	TSS200-island	DOWN
ACCN1	17q11.2-q12	cg02984614	4.42207e-05	-0.209286	Body-island	DOWN
ACCN1	17q11.2-q12	cg06072644	0.00043408	0.0945806	Body-opensea	UP
ACCN1	17q11.2-q12	cg07142461	1.40227e-06	-0.169897	TSS200-shore	DOWN
ACCN1	17q11.2-q12	cg07428782	1.9215e-24	0.404606	Body-opensea	UP
ACCN1	17q11.2-q12	cg07860833	0.0343434	0.0774483	Body-opensea	UP
ACCN1	17q11.2-q12	cg08037710	2.37454e-05	0.157726	Body-shelf	UP
ACCN1	17q11.2-q12	cg08579420	1.84078e-07	0.200094	Body-opensea	UP
ACCN1	17q11.2-q12	cg09143318	1.10196e-07	0.215882	Body-opensea	UP
ACCN1	17q11.2-q12	cg09152943	0.024316	-0.0539142	TSS200-shore	DOWN
ACCN1	17q11.2-q12	cg09924064	0.0393813	-0.084157	1stExon-island	DOWN
ACCN1	17q11.2-q12	cg10802974	3.58422e-10	0.187623	Body-shelf	UP
ACCN1	17q11.2-q12	cg11101926	1.12128e-05	-0.159356	1stExon-shore	DOWN
ACCN1	17q11.2-q12	cg11874882	0.0375599	0.110553	Body-opensea	UP
ACCN1	17q11.2-q12	cg12651953	1.56219e-10	0.294653	Body-opensea	UP
ACCN1	17q11.2-q12	cg12810096	6.39923e-06	-0.131682	TSS1500-island	DOWN
ACCN1	17q11.2-q12	cg13759645	5.3705e-06	0.185783	Body-opensea	UP
ACCN1	17q11.2-q12	cg14603098	5.44673e-07	-0.224712	TSS1500-island	DOWN
ACCN1	17q11.2-q12	cg14655552	4.82796e-05	0.173229	Body-opensea	UP
ACCN1	17q11.2-q12	cg14826891	0.00186646	0.0923993	Body-opensea	UP
ACCN1	17q11.2-q12	cg16166230	3.49534e-05	0.147967	Body-shelf	UP
ACCN1	17q11.2-q12	cg16307912	0.0151308	-0.0114909	Body-opensea	DOWN
ACCN1	17q11.2-q12	cg16368008	0.00637289	0.103808	TSS1500-shore	UP
ACCN1	17q11.2-q12	cg17776688	6.23565e-17	0.354564	Body-opensea	UP
ACCN1	17q11.2-q12	cg18126613	7.47901e-07	0.232008	Body-opensea	UP
ACCN1	17q11.2-q12	cg18657419	6.78751e-05	0.120321	Body-opensea	UP
ACCN1	17q11.2-q12	cg19470841	2.09871e-07	0.219336	Body-opensea	UP
ACCN1	17q11.2-q12	cg19747232	0.0238704	-0.0942365	1stExon-shore	DOWN
ACCN1	17q11.2-q12	cg19942495	1.95929e-08	-0.13378	TSS1500-island	DOWN
ACCN1	17q11.2-q12	cg23302998	8.27007e-11	0.211329	Body-opensea	UP
ACCN1	17q11.2-q12	cg23406509	6.3811e-12	0.301683	Body-opensea	UP
ACCN1	17q11.2-q12	cg23976464	0.000506042	-0.155391	TSS200-shore	DOWN
ACCN1	17q11.2-q12	cg24613080	2.66953e-10	-0.13812	TSS1500-island	DOWN
ACCN1	17q11.2-q12	cg25033990	1.62388e-11	-0.201496	TSS200-island	DOWN
ACCN1	17q11.2-q12	cg25204186	0.00129756	0.130345	Body-opensea	UP
ACCN1	17q11.2-q12	cg25304405	1.08661e-08	0.226102	TSS1500-shore	UP
ACCN1	17q11.2-q12	cg26369259	5.74457e-05	0.120109	3'UTR-opensea	UP
ACCN1	17q11.2-q12	cg27391921	0.0164204	0.0494464	3'UTR-opensea	UP
ACCN2	12q13.12	cg01043616	3.29485e-05	-0.123007	Body-island	DOWN
ACCN2	12q13.12	cg21235960	4.03658e-11	0.338492	3'UTR-shore	UP
ACCN2	12q13.12	cg22052758	0.00206431	-0.058527	TSS1500-shore	DOWN
ACCN2	12q13.12	cg23382700	0.041582	-0.0370893	TSS1500-shore	DOWN
ACCN3	7q36.1	cg01650776	4.92971e-08	-0.141357	Body-island	DOWN
ACCN3	7q36.1	cg01901107	0.00308808	-0.130402	Body-island	DOWN
ACCN3	7q36.1	cg02920383	0.0237232	0.0206714	Body-shore	UP
ACCN3	7q36.1	cg07243147	0.00284973	0.084233	TSS1500-shore	UP
ACCN3	7q36.1	cg11262093	0.000494455	0.0752081	1stExon-island	UP
ACCN3	7q36.1	cg16801613	0.000370211	0.10509	3'UTR-shore	UP
ACCN3	7q36.1	cg21101226	0.0131147	0.0377056	TSS200-shore	UP
ACCN4	2q35	cg02144258	0.00957722	0.0680612	Body-shelf	UP
ACCN4	2q35	cg02595377	3.56601e-05	-0.167451	Body-island	DOWN
ACCN4	2q35	cg04114655	0.000566494	0.0926254	TSS1500-shore	UP
ACCN4	2q35	cg04255268	4.54648e-06	-0.205314	Body-island	DOWN
ACCN4	2q35	cg04576568	0.00861983	0.0551586	TSS1500-island	UP
ACCN4	2q35	cg06175981	9.38071e-11	-0.295019	Body-island	DOWN
ACCN4	2q35	cg08614334	9.31456e-08	0.239412	Body-shelf	UP
ACCN4	2q35	cg12046414	0.0151152	-0.047943	1stExon-shore	DOWN
ACCN4	2q35	cg14166053	1.09557e-09	0.227247	1stExon-shore	UP
ACCN4	2q35	cg14527333	2.23102e-09	0.259575	Body-shelf	UP
ACCN4	2q35	cg15660807	7.8968e-12	0.151951	Body-shelf	UP
ACCN4	2q35	cg16259571	9.81041e-11	0.197122	Body-shelf	UP
ACCN4	2q35	cg17610929	0.0100155	-0.120639	5'UTR-shore	DOWN
ACCN4	2q35	cg19210770	0.0133526	-0.126283	1stExon-shore	DOWN
ACCN4	2q35	cg19485911	7.4457e-19	0.384805	Body-shelf	UP
ACCN4	2q35	cg24586121	4.46965e-06	0.106489	TSS1500-island	UP
ACCN4	2q35	cg24743778	0.000515482	-0.20401	5'UTR-shore	DOWN
ACCN5	4q32.1	cg05385306	2.87815e-07	0.247787	TSS1500-opensea	UP
ACCS	11p11.2	cg20240860	0.0310483	-0.0319393	TSS1500-shore	DOWN
ACCSL	11p11.2	cg15035528	0.00116208	0.109825	TSS1500-opensea	UP
ACCSL	11p11.2	cg23980760	6.46009e-20	0.356183	1stExon-opensea	UP
ACE	17q23.3	cg10468385	0.00553065	0.0487117	3'UTR-opensea	UP
ACE	17q23.3	cg19354750	0.0107336	-0.00638559	TSS200-island	DOWN
ACE	17q23.3	cg21657705	0.00149592	0.0870919	Body-opensea	UP
ACE	17q23.3	cg21881537	0.000229799	0.0793528	Body-opensea	UP
ACER1	19p13.3	cg09483763	0.00415401	0.104651	3'UTR-opensea	UP
ACER1	19p13.3	cg12999109	2.08019e-07	0.194385	5'UTR-opensea	UP
ACER1	19p13.3	cg15716042	1.10875e-11	0.17638	Body-opensea	UP
ACER1	19p13.3	cg19440035	4.54636e-13	0.182449	TSS200-opensea	UP
ACER1	19p13.3	cg19598519	1.22093e-07	0.18426	5'UTR-opensea	UP
ACER1	19p13.3	cg25221254	6.89198e-11	0.309033	1stExon-opensea	UP
ACER2	9p22.1	cg14628274	0.0301829	0.055681	Body-opensea	UP
ACER3	11q13.5	cg02208432	0.000195154	0.15434	TSS1500-shore	UP
ACER3	11q13.5	cg02385173	0.0449025	0.0560933	TSS1500-shore	UP
ACER3	11q13.5	cg05476094	0.0318901	0.0914269	3'UTR-opensea	UP
ACER3	11q13.5	cg08711063	0.000151032	0.0660602	TSS1500-shore	UP
ACER3	11q13.5	cg19314992	0.0162974	0.0507732	Body-opensea	UP
ACER3	11q13.5	cg27121309	8.13473e-08	0.259104	3'UTR-opensea	UP
ACHE	7q22.1	cg02607340	0.0130887	-0.0996099	TSS1500-island	DOWN
ACHE	7q22.1	cg11385616	4.15988e-07	0.160193	Body-island	UP
ACHE	7q22.1	cg11844970	0.00169036	0.0325904	5'UTR-shore	UP
ACHE	7q22.1	cg14204266	0.0485113	0.0436009	Body-island	UP
ACHE	7q22.1	cg14824670	0.00094244	0.0354586	5'UTR-shore	UP
ACHE	7q22.1	cg15586193	0.000210408	0.105881	Body-island	UP
ACHE	7q22.1	cg16616348	0.000332289	0.0329795	Body-island	UP
ACHE	7q22.1	cg22488857	4.7766e-05	-0.130942	Body-shore	DOWN
ACHE	7q22.1	cg23549117	0.00583569	0.0559446	Body-island	UP
ACIN1	14q11.2	cg15959986	0.0201708	-0.0251011	5'UTR-shore	DOWN
ACIN1	14q11.2	cg16502747	1.92306e-11	0.183692	Body-shelf	UP
ACIN1	14q11.2	cg26960833	0.0376568	-0.0629748	Body-opensea	DOWN
ACLY	17q21.2	cg06956006	0.000334583	0.0335916	Body-opensea	UP
ACLY	17q21.2	cg14583225	1.72409e-07	0.196102	5'UTR-shore	UP
ACLY	17q21.2	cg19443920	3.38677e-05	0.0936793	TSS1500-shore	UP
ACLY	17q21.2	cg25687894	0.00932525	0.0146852	TSS1500-shore	UP
ACLY	17q21.2	cg27470486	0.00237947	-0.0848274	5'UTR-shore	DOWN
ACMSD	2q21.3	cg02998028	0.00697187	0.0675022	Body-opensea	UP
ACMSD	2q21.3	cg14906206	0.00213777	0.0591464	Body-opensea	UP
ACMSD	2q21.3	cg18766847	3.40615e-06	0.156579	TSS1500-opensea	UP
ACN9	7q21.3	cg12965421	0.000137487	0.0781785	TSS1500-shore	UP
ACO1	9p21.1	cg01130192	0.00153466	0.0157813	5'UTR-shore	UP
ACO2	22q13.2	cg08172947	1.94443e-08	-0.243449	Body-shelf	DOWN
ACOT11	1p32.3	cg02905900	1.39554e-12	-0.144609	TSS1500-opensea	DOWN
ACOT11	1p32.3	cg10022295	1.0126e-08	0.244839	Body-opensea	UP
ACOT11	1p32.3	cg10266490	1.83018e-09	-0.160703	TSS200-opensea	DOWN
ACOT11	1p32.3	cg10490746	0.000376128	0.0432628	Body-opensea	UP
ACOT11	1p32.3	cg11837749	2.21491e-14	-0.220071	Body-opensea	DOWN
ACOT11	1p32.3	cg15490897	0.00339376	-0.0540741	Body-opensea	DOWN
ACOT11	1p32.3	cg18180407	8.74835e-28	-0.358766	Body-opensea	DOWN
ACOT11	1p32.3	cg21527621	9.62953e-11	-0.258843	TSS1500-opensea	DOWN
ACOT13	6p22.3	cg09008928	0.0396478	0.00443063	Body-shore	UP
ACOT4	14q24.3	cg13785718	0.0475035	-0.0643229	5'UTR-island	DOWN
ACOT6	14q24.3	cg23657782	0.00889623	0.0515344	Body-opensea	UP
ACOT7	1p36.31	cg00081799	1.11224e-10	-0.0669865	Body-opensea	DOWN
ACOT7	1p36.31	cg00425213	1.17224e-05	0.128665	Body-opensea	UP
ACOT7	1p36.31	cg00777636	1.55362e-07	0.230624	Body-opensea	UP
ACOT7	1p36.31	cg00821310	0.0127968	0.0785101	Body-opensea	UP
ACOT7	1p36.31	cg02328793	2.01339e-08	0.253612	Body-opensea	UP
ACOT7	1p36.31	cg03961030	1.99561e-15	0.339895	Body-opensea	UP
ACOT7	1p36.31	cg05591235	1.75438e-05	0.133156	Body-opensea	UP
ACOT7	1p36.31	cg05786314	0.00102263	0.096559	Body-shore	UP
ACOT7	1p36.31	cg06834177	6.84819e-24	0.565184	Body-opensea	UP
ACOT7	1p36.31	cg09273516	0.0467808	-0.00402813	TSS1500-shore	DOWN
ACOT7	1p36.31	cg10210448	1.3228e-10	0.252287	Body-shore	UP
ACOT7	1p36.31	cg10219223	0.00411629	0.0607842	Body-opensea	UP
ACOT7	1p36.31	cg10375954	0.0446931	0.0588381	Body-opensea	UP
ACOT7	1p36.31	cg11346669	0.00228981	0.154019	Body-shore	UP
ACOT7	1p36.31	cg13066938	6.39227e-06	0.127057	Body-island	UP
ACOT7	1p36.31	cg15100947	1.15708e-18	0.405525	Body-opensea	UP
ACOT7	1p36.31	cg16034168	0.0164926	-0.168113	Body-shelf	DOWN
ACOT7	1p36.31	cg16170708	9.57048e-13	-0.0761094	Body-opensea	DOWN
ACOT7	1p36.31	cg16733136	0.000988224	0.0482662	Body-opensea	UP
ACOT7	1p36.31	cg18167466	0.00126272	-0.0615044	Body-opensea	DOWN
ACOT7	1p36.31	cg19308185	0.0486052	0.0041253	Body-opensea	UP
ACOT7	1p36.31	cg20414935	2.99049e-12	0.268842	Body-opensea	UP
ACOT7	1p36.31	cg21156684	5.62595e-05	-0.0929009	Body-opensea	DOWN
ACOT7	1p36.31	cg21781706	1.44626e-06	0.168793	Body-opensea	UP
ACOT7	1p36.31	cg23095988	5.98456e-08	0.19252	Body-opensea	UP
ACOT7	1p36.31	cg24312879	1.22707e-06	0.177628	Body-opensea	UP
ACOT7	1p36.31	cg24563804	0.00198223	0.0265429	Body-island	UP
ACOT7	1p36.31	cg24601967	0.00255929	0.0677131	Body-opensea	UP
ACOT7	1p36.31	cg25345603	0.00725081	0.0577798	Body-shelf	UP
ACOT7	1p36.31	cg26250989	8.442e-20	0.36421	Body-opensea	UP
ACOT7	1p36.31	cg26570804	0.000277955	-0.0108703	Body-opensea	DOWN
ACOX1	17q25.1	cg10931252	0.00903866	-0.0162838	TSS1500-shore	DOWN
ACOX1	17q25.1	cg23099439	0.0115682	0.0807903	3'UTR-shore	UP
ACOX1	17q25.1	cg24096680	1.08628e-08	0.279739	3'UTR-shore	UP
ACOX1	17q25.1	cg26205890	0.000107096	0.136536	Body-opensea	UP
ACOX2	3p14.3	cg13705284	0.00920803	0.0732269	TSS1500-opensea	UP
ACOX2	3p14.3	cg23652987	0.000166099	-0.0759918	Body-opensea	DOWN
ACOX3	4p16.1	cg06768993	0.00250133	0.107913	TSS1500-shore	UP
ACOX3	4p16.1	cg07423540	0.00290852	-0.0252689	5'UTR-shore	DOWN
ACOX3	4p16.1	cg08206079	0.0189413	0.0496865	Body-shelf	UP
ACOX3	4p16.1	cg08722675	1.5938e-12	0.234438	Body-opensea	UP
ACOX3	4p16.1	cg09133485	1.69325e-08	0.230185	Body-shelf	UP
ACOX3	4p16.1	cg12078092	0.00262572	0.054292	Body-shore	UP
ACOX3	4p16.1	cg15137838	0.0463043	0.0768884	Body-opensea	UP
ACOX3	4p16.1	cg16240750	5.19076e-05	0.106646	Body-shore	UP
ACOX3	4p16.1	cg17055207	0.000995967	0.106616	Body-opensea	UP
ACOX3	4p16.1	cg17781866	3.24507e-05	0.157828	Body-shelf	UP
ACOX3	4p16.1	cg17949316	2.1091e-12	0.246322	Body-shore	UP
ACOX3	4p16.1	cg18467339	0.0151714	0.00956021	Body-opensea	UP
ACOX3	4p16.1	cg18631798	1.79979e-05	-0.137241	Body-opensea	DOWN
ACOX3	4p16.1	cg19034890	0.000966272	0.0322838	Body-shore	UP
ACOX3	4p16.1	cg21042673	0.000120872	0.0863831	Body-shore	UP
ACOX3	4p16.1	cg22685442	0.0180579	0.0509425	Body-opensea	UP
ACOX3	4p16.1	cg24597207	0.0247	0.0473976	Body-shore	UP
ACOX3	4p16.1	cg25398112	0.0135472	0.060566	5'UTR-shelf	UP
ACOX3	4p16.1	cg25599924	0.00342881	-0.0900249	Body-opensea	DOWN
ACOX3	4p16.1	cg25963412	1.08039e-06	0.17792	Body-opensea	UP
ACOX3	4p16.1	cg26261563	2.94326e-09	0.231395	Body-shelf	UP
ACOX3	4p16.1	cg26869512	2.98822e-07	0.150744	Body-shore	UP
ACOX3	4p16.1	cg27080986	0.0036924	-0.0952893	Body-opensea	DOWN
ACOXL	2q13	cg09756855	1.10835e-13	0.332206	5'UTR-shelf	UP
ACOXL	2q13	cg11462499	3.05754e-11	0.318873	Body-opensea	UP
ACOXL	2q13	cg12966876	6.97681e-07	0.232144	Body-shore	UP
ACOXL	2q13	cg13448828	0.00163079	0.105302	Body-opensea	UP
ACOXL	2q13	cg15706973	0.000297806	-0.0512163	Body-opensea	DOWN
ACOXL	2q13	cg17947599	0.0177767	0.0452157	Body-opensea	UP
ACOXL	2q13	cg19048327	0.0453337	0.0769122	3'UTR-opensea	UP
ACOXL	2q13	cg19201770	0.00208598	0.0684739	Body-opensea	UP
ACP1	16p12.2, 2p25.3	cg15144216	0.0396978	0.0181701	Body-shelf	UP
ACP5	19p13.2	cg00481884	0.00628671	-0.100596	TSS1500-shore	DOWN
ACP5	19p13.2	cg00487737	0.00163097	-0.135801	TSS1500-island	DOWN
ACP5	19p13.2	cg02874942	0.000174339	-0.194307	TSS1500-island	DOWN
ACP5	19p13.2	cg03302259	0.00834332	-0.132948	TSS1500-shore	DOWN
ACP5	19p13.2	cg03719155	0.023777	-0.116505	TSS1500-shore	DOWN
ACP5	19p13.2	cg04566159	0.000320995	-0.187045	TSS1500-island	DOWN
ACP5	19p13.2	cg07967308	0.00114248	0.0911167	5'UTR-shore	UP
ACP5	19p13.2	cg08599448	0.000584585	-0.138196	TSS1500-island	DOWN
ACP5	19p13.2	cg26570683	0.00074352	-0.139174	TSS1500-shore	DOWN
ACP5	19p13.2	cg27002699	0.00314981	-0.133617	TSS1500-island	DOWN
ACP5	19p13.2	cg27542552	0.000142229	-0.174543	TSS1500-island	DOWN
ACP6	1q21.2	cg01834614	0.00377623	0.0242383	TSS1500-shore	UP
ACPL2	3q23	cg01335127	0.00170439	0.0953159	5'UTR-opensea	UP
ACPL2	3q23	cg18802720	0.0437868	0.0394015	Body-opensea	UP
ACPP	3q22.1	cg00589251	2.54224e-06	0.0173294	1stExon-opensea	UP
ACPP	3q22.1	cg19541865	2.13748e-05	0.170982	TSS1500-opensea	UP
ACPT	19q13.33	cg03708254	0.0433444	0.0374205	Body-island	UP
ACPT	19q13.33	cg05239360	8.93588e-07	0.10474	Body-island	UP
ACPT	19q13.33	cg09814877	6.07653e-06	0.133972	1stExon-shore	UP
ACPT	19q13.33	cg14582544	0.000220383	0.111962	TSS200-shore	UP
ACPT	19q13.33	cg21050637	7.38479e-12	0.199541	TSS1500-shelf	UP
ACPT	19q13.33	cg22277847	0.00199123	0.090993	TSS200-shore	UP
ACR	22q13.33	cg05615487	2.77589e-13	0.341568	TSS1500-opensea	UP
ACR	22q13.33	cg08423507	1.49662e-05	0.176182	Body-opensea	UP
ACR	22q13.33	cg22122449	1.14619e-10	0.241043	1stExon-opensea	UP
ACR	22q13.33	cg25232725	3.15611e-09	0.225799	TSS1500-opensea	UP
ACR	22q13.33	cg26034629	9.76206e-12	0.31631	TSS1500-opensea	UP
ACRBP	12p13.31	cg12895370	0.00196246	0.107836	Body-shore	UP
ACRBP	12p13.31	cg25683185	0.00289619	0.185333	Body-island	UP
ACSBG1	15q25.1	cg02119938	0.0109097	0.0618324	Body-opensea	UP
ACSBG1	15q25.1	cg10633664	2.47232e-08	0.221414	Body-opensea	UP
ACSBG1	15q25.1	cg14517390	0.00241368	-0.00858107	3'UTR-opensea	DOWN
ACSBG1	15q25.1	cg17519101	9.3531e-07	0.124081	1stExon-opensea	UP
ACSBG1	15q25.1	cg27087809	6.99827e-06	0.188547	TSS1500-opensea	UP
ACSBG2	19p13.3	cg01452549	1.42032e-08	0.249193	TSS1500-opensea	UP
ACSBG2	19p13.3	cg08256781	0.00642005	0.0788704	TSS200-opensea	UP
ACSBG2	19p13.3	cg13996999	0.00386625	0.0939061	TSS200-opensea	UP
ACSBG2	19p13.3	cg18084923	0.0405291	0.0487275	3'UTR-opensea	UP
ACSBG2	19p13.3	cg18660278	0.00246849	0.113892	Body-opensea	UP
ACSBG2	19p13.3	cg27499185	9.00565e-18	0.189136	5'UTR-opensea	UP
ACSF2	17q21.33	cg03919657	2.6241e-06	0.155756	TSS1500-shore	UP
ACSF2	17q21.33	cg06958829	2.03328e-05	-0.103143	Body-island	DOWN
ACSF2	17q21.33	cg17890928	0.000107035	-0.0948487	Body-island	DOWN
ACSF2	17q21.33	cg19748341	0.0300746	-0.051719	TSS200-island	DOWN
ACSF2	17q21.33	cg23674344	8.6621e-07	-0.143626	TSS1500-island	DOWN
ACSF2	17q21.33	cg25792518	1.5672e-05	-0.099891	Body-island	DOWN
ACSF3	16q24.3	cg01123946	0.000260654	-0.0446056	Body-shelf	DOWN
ACSF3	16q24.3	cg02098565	0.00359756	-0.152037	Body-shore	DOWN
ACSF3	16q24.3	cg02505676	1.45545e-06	0.0883838	Body-shore	UP
ACSF3	16q24.3	cg02691035	1.44905e-06	-0.0865568	Body-shelf	DOWN
ACSF3	16q24.3	cg03172657	1.40406e-08	-0.104791	Body-shelf	DOWN
ACSF3	16q24.3	cg04033022	0.000327246	-0.0912692	Body-shelf	DOWN
ACSF3	16q24.3	cg04845821	0.000109129	0.0960758	Body-shore	UP
ACSF3	16q24.3	cg05032150	0.0440657	0.00975676	Body-island	UP
ACSF3	16q24.3	cg05104581	0.0251271	0.0550074	Body-shelf	UP
ACSF3	16q24.3	cg05145233	0.000725705	0.0746721	Body-shore	UP
ACSF3	16q24.3	cg05231226	0.00262202	-0.0279426	Body-shore	DOWN
ACSF3	16q24.3	cg05295930	6.89489e-06	-0.0616333	Body-opensea	DOWN
ACSF3	16q24.3	cg05521982	0.00209417	-0.102095	TSS1500-shore	DOWN
ACSF3	16q24.3	cg05537170	0.020919	-0.0117752	Body-shelf	DOWN
ACSF3	16q24.3	cg06419212	9.00975e-08	-0.0173298	Body-shore	DOWN
ACSF3	16q24.3	cg06800849	2.34722e-10	-0.121189	Body-opensea	DOWN
ACSF3	16q24.3	cg06934654	1.43775e-07	-0.0965324	Body-opensea	DOWN
ACSF3	16q24.3	cg07235885	0.00263254	0.0506236	Body-shore	UP
ACSF3	16q24.3	cg08015503	0.0497015	0.0271004	Body-shelf	UP
ACSF3	16q24.3	cg08316009	0.00341956	-0.17636	Body-shore	DOWN
ACSF3	16q24.3	cg08551036	2.907e-13	0.323166	Body-shore	UP
ACSF3	16q24.3	cg08659494	5.78382e-08	-0.0646031	Body-island	DOWN
ACSF3	16q24.3	cg08935864	0.0304448	-0.0587019	Body-island	DOWN
ACSF3	16q24.3	cg10156586	0.0452273	-0.0426482	TSS1500-island	DOWN
ACSF3	16q24.3	cg10398761	0.0202701	-0.110872	Body-shore	DOWN
ACSF3	16q24.3	cg11476254	0.00820976	0.035475	TSS1500-shore	UP
ACSF3	16q24.3	cg16754613	8.95268e-07	-0.0650034	Body-shelf	DOWN
ACSF3	16q24.3	cg16759443	0.0272506	0.0228563	Body-opensea	UP
ACSF3	16q24.3	cg26546882	0.0146616	-0.0884452	Body-shore	DOWN
ACSF3	16q24.3	cg27372369	6.113e-10	-0.0460631	Body-shelf	DOWN
ACSL1	4q35.1	cg00372249	0.0407076	0.0655913	5'UTR-shore	UP
ACSL1	4q35.1	cg01714284	3.32827e-08	0.289629	Body-opensea	UP
ACSL1	4q35.1	cg03422749	6.83631e-05	0.135968	3'UTR-opensea	UP
ACSL1	4q35.1	cg04880280	0.000779943	0.0120986	Body-opensea	UP
ACSL1	4q35.1	cg11168687	0.0247935	0.0881168	5'UTR-shelf	UP
ACSL1	4q35.1	cg20823481	4.78366e-06	0.0351628	5'UTR-opensea	UP
ACSL1	4q35.1	cg24721647	0.00367163	0.0845624	5'UTR-shelf	UP
ACSL1	4q35.1	cg25190573	0.0202556	0.00900156	Body-shelf	UP
ACSL1	4q35.1	cg27112742	0.00778632	0.0116105	Body-opensea	UP
ACSL1	4q35.1	cg27571769	0.0481809	-0.0715362	Body-opensea	DOWN
ACSL3	2q36.1	cg03040554	0.0235847	0.00901981	Body-opensea	UP
ACSL3	2q36.1	cg07604043	1.12107e-08	0.146021	5'UTR-shelf	UP
ACSL3	2q36.1	cg14157824	3.75543e-15	0.256269	5'UTR-opensea	UP
ACSL3	2q36.1	cg22175006	0.00151628	0.0554823	5'UTR-opensea	UP
ACSL3	2q36.1	cg22909085	0.0317298	0.0588076	5'UTR-opensea	UP
ACSL5	10q25.2	cg00022688	0.0188352	0.00882879	5'UTR-opensea	UP
ACSL5	10q25.2	cg04844987	0.00021156	0.0717506	5'UTR-opensea	UP
ACSL5	10q25.2	cg11079635	8.07808e-05	0.160779	TSS1500-opensea	UP
ACSL5	10q25.2	cg13333374	0.00821097	0.0953185	TSS1500-opensea	UP
ACSL5	10q25.2	cg13849691	2.65724e-06	0.1801	TSS1500-opensea	UP
ACSL5	10q25.2	cg16920551	0.000232356	0.0630415	5'UTR-opensea	UP
ACSL5	10q25.2	cg20204476	0.02587	0.00994089	3'UTR-opensea	UP
ACSL5	10q25.2	cg20707765	4.93133e-09	0.215561	TSS1500-opensea	UP
ACSL6	5q31.1	cg00607526	0.00844784	-0.126612	5'UTR-island	DOWN
ACSL6	5q31.1	cg01573938	0.0114858	-0.119237	TSS1500-island	DOWN
ACSL6	5q31.1	cg01613306	0.0119036	-0.0974658	TSS200-island	DOWN
ACSL6	5q31.1	cg02257405	3.53919e-15	-0.202095	Body-island	DOWN
ACSL6	5q31.1	cg07870237	0.0254795	0.0835024	TSS1500-shore	UP
ACSL6	5q31.1	cg09035699	1.06837e-05	0.181333	Body-opensea	UP
ACSL6	5q31.1	cg09547173	2.73305e-08	-0.268813	Body-island	DOWN
ACSL6	5q31.1	cg10200391	0.0186873	0.0617714	Body-opensea	UP
ACSL6	5q31.1	cg16336752	0.00298267	0.116447	Body-opensea	UP
ACSL6	5q31.1	cg18254147	0.00299942	-0.158551	TSS1500-island	DOWN
ACSL6	5q31.1	cg19096799	9.02652e-09	-0.226699	Body-island	DOWN
ACSL6	5q31.1	cg19986872	0.0165317	-0.0990789	TSS1500-island	DOWN
ACSL6	5q31.1	cg27097034	0.00734466	0.0394821	Body-opensea	UP
ACSM1	16p12.3	cg01555300	5.79788e-18	0.35536	3'UTR-opensea	UP
ACSM1	16p12.3	cg02009395	9.90303e-10	0.272788	TSS200-opensea	UP
ACSM1	16p12.3	cg07246873	0.0221761	0.0365489	1stExon-opensea	UP
ACSM1	16p12.3	cg09620718	4.06782e-05	0.19264	TSS1500-opensea	UP
ACSM1	16p12.3	cg16940935	0.00981614	0.0439221	1stExon-opensea	UP
ACSM3	16p12.3	cg00394823	1.00948e-07	0.0462241	TSS200-opensea	UP
ACSM3	16p12.3	cg10078415	2.03623e-05	0.0386835	TSS1500-opensea	UP
ACSM4	12p13.31	cg03612990	1.97162e-09	0.279714	TSS1500-opensea	UP
ACSM5	16p12.3	cg04428453	2.08638e-05	0.104257	TSS1500-opensea	UP
ACSM5	16p12.3	cg05300045	0.000212647	0.112163	TSS200-opensea	UP
ACSM5	16p12.3	cg10938486	0.00296962	0.0882822	TSS200-opensea	UP
ACSM5	16p12.3	cg27514874	3.13149e-11	0.319214	Body-opensea	UP
ACSS1	20p11.21	cg00522333	0.000204856	0.10171	Body-shore	UP
ACSS1	20p11.21	cg03750993	0.000173049	0.0619264	TSS1500-shore	UP
ACSS1	20p11.21	cg14695804	0.0255509	-0.041439	1stExon-island	DOWN
ACSS1	20p11.21	cg26325723	0.0351539	-0.0822373	TSS200-shore	DOWN
ACSS2	20q11.22	cg22989379	1.86724e-08	0.249162	TSS200-shore	UP
ACSS3	12q21.31	cg00354572	0.00024926	-0.175214	TSS1500-shore	DOWN
ACSS3	12q21.31	cg00814614	0.0356892	0.0768804	Body-opensea	UP
ACSS3	12q21.31	cg01283289	0.0182226	-0.0813693	1stExon-shore	DOWN
ACSS3	12q21.31	cg05143887	3.20561e-07	-0.200221	1stExon-island	DOWN
ACSS3	12q21.31	cg08314603	0.000466397	-0.170464	TSS1500-shore	DOWN
ACSS3	12q21.31	cg10789281	5.59564e-12	-0.278666	1stExon-island	DOWN
ACSS3	12q21.31	cg11649376	9.06986e-09	0.22189	Body-shore	UP
ACSS3	12q21.31	cg11659501	1.48938e-09	-0.254996	TSS200-island	DOWN
ACSS3	12q21.31	cg13273396	8.21676e-08	-0.277895	1stExon-island	DOWN
ACSS3	12q21.31	cg19981475	0.000420498	0.159489	Body-opensea	UP
ACSS3	12q21.31	cg21754400	6.39955e-05	-0.15171	TSS200-island	DOWN
ACSS3	12q21.31	cg23614791	3.30007e-10	-0.303593	TSS200-island	DOWN
ACSS3	12q21.31	cg24711649	5.65588e-05	-0.138301	1stExon-island	DOWN
ACSS3	12q21.31	cg25358039	1.91663e-08	-0.284686	TSS200-island	DOWN
ACSS3	12q21.31	cg25971727	4.18418e-08	-0.249232	TSS1500-shore	DOWN
ACSS3	12q21.31	cg26272220	1.25629e-10	-0.282623	1stExon-island	DOWN
ACTA1	1q42.13	cg00064261	2.67918e-09	-0.2552	TSS1500-island	DOWN
ACTA1	1q42.13	cg02767613	7.22451e-12	-0.389005	TSS200-island	DOWN
ACTA1	1q42.13	cg02970384	6.56194e-14	-0.228467	Body-island	DOWN
ACTA1	1q42.13	cg04030615	9.02293e-12	-0.373597	TSS200-island	DOWN
ACTA1	1q42.13	cg04568492	3.5898e-14	-0.413963	Body-island	DOWN
ACTA1	1q42.13	cg04900080	2.98765e-08	-0.213944	TSS1500-island	DOWN
ACTA1	1q42.13	cg05347845	2.71097e-12	-0.447256	TSS200-island	DOWN
ACTA1	1q42.13	cg07777790	3.88818e-10	-0.292162	TSS1500-island	DOWN
ACTA1	1q42.13	cg08652487	8.32897e-11	-0.231531	5'UTR-island	DOWN
ACTA1	1q42.13	cg09926178	0.00101499	-0.147822	5'UTR-island	DOWN
ACTA1	1q42.13	cg11689813	4.30036e-09	-0.331863	TSS1500-island	DOWN
ACTA1	1q42.13	cg12908399	7.968e-06	-0.153424	TSS1500-island	DOWN
ACTA1	1q42.13	cg13547644	1.47468e-16	-0.281747	5'UTR-island	DOWN
ACTA1	1q42.13	cg14852384	3.42226e-12	-0.217288	TSS200-island	DOWN
ACTA1	1q42.13	cg20025656	3.24388e-10	-0.248179	TSS1500-island	DOWN
ACTA1	1q42.13	cg23597629	1.29699e-16	-0.295399	5'UTR-island	DOWN
ACTA1	1q42.13	cg25792990	3.89759e-07	-0.251225	TSS200-island	DOWN
ACTA1	1q42.13	cg26163852	2.69866e-06	-0.234333	TSS200-island	DOWN
ACTA1	1q42.13	cg27229613	0.0134932	-0.0848746	5'UTR-island	DOWN
ACTA2	10q23.31	cg03755566	3.02083e-05	-0.152004	Body-opensea	DOWN
ACTA2	10q23.31	cg07216529	0.0109037	-0.0411565	TSS200-opensea	DOWN
ACTA2	10q23.31	cg09990481	0.0168353	-0.0541755	TSS200-opensea	DOWN
ACTA2	10q23.31	cg15950761	0.0175358	-0.0386865	5'UTR-opensea	DOWN
ACTA2	10q23.31	cg19015961	0.0194311	-0.0459132	TSS200-opensea	DOWN
ACTB	7p22.1	cg04490349	3.24858e-07	0.15942	TSS1500-shore	UP
ACTB	7p22.1	cg05971148	0.0260805	-0.0762745	Body-shore	DOWN
ACTBL2	5q11.2	cg07301561	0.00628522	0.0544467	1stExon-opensea	UP
ACTBL2	5q11.2	cg11271345	1.24278e-05	0.0696659	TSS1500-opensea	UP
ACTBL2	5q11.2	cg20772593	1.62789e-27	0.474804	TSS200-opensea	UP
ACTBL2	5q11.2	cg26657920	1.01811e-15	0.411946	TSS1500-opensea	UP
ACTC1	15q14	cg03490703	4.30903e-08	0.188966	TSS1500-opensea	UP
ACTC1	15q14	cg03844894	2.03945e-07	-0.100569	Body-opensea	DOWN
ACTC1	15q14	cg05432213	0.00114203	-0.0689463	Body-opensea	DOWN
ACTC1	15q14	cg05852231	0.00199347	-0.167941	5'UTR-opensea	DOWN
ACTC1	15q14	cg06048973	0.000774039	-0.0844664	TSS200-opensea	DOWN
ACTC1	15q14	cg08190298	0.000172681	0.156821	TSS1500-opensea	UP
ACTC1	15q14	cg10580056	0.00254576	-0.0610802	Body-opensea	DOWN
ACTC1	15q14	cg17242351	0.00108924	-0.130489	Body-opensea	DOWN
ACTC1	15q14	cg19970883	0.0159507	0.0997636	3'UTR-opensea	UP
ACTC1	15q14	cg24519084	0.00498446	-0.0883775	1stExon-opensea	DOWN
ACTG1	17q25.3	cg12793711	0.0297144	-0.072597	Body-shore	DOWN
ACTG2	2p13.1	cg23173910	0.0358537	-0.053846	5'UTR-opensea	DOWN
ACTG2	2p13.1	cg25118606	0.0135426	-0.0470014	5'UTR-opensea	DOWN
ACTL6A	3q26.33	cg03839554	0.0043537	-0.0285982	TSS1500-shore	DOWN
ACTL6B	7q22.1	cg03369957	3.20413e-19	0.303721	Body-shore	UP
ACTL6B	7q22.1	cg05729836	6.66706e-09	0.268061	TSS1500-shore	UP
ACTL6B	7q22.1	cg08572611	5.03112e-14	-0.214726	Body-island	DOWN
ACTL6B	7q22.1	cg09375063	2.40882e-05	-0.181276	TSS200-island	DOWN
ACTL6B	7q22.1	cg14088161	4.42232e-12	0.235332	TSS1500-shore	UP
ACTL6B	7q22.1	cg16024950	4.31499e-05	-0.217817	TSS200-island	DOWN
ACTL6B	7q22.1	cg19014623	3.26014e-10	0.124619	Body-opensea	UP
ACTL6B	7q22.1	cg20497359	2.95411e-07	0.130827	TSS1500-shore	UP
ACTL6B	7q22.1	cg24471254	5.30741e-05	-0.0828468	Body-island	DOWN
ACTL6B	7q22.1	cg26990587	7.0128e-15	-0.221906	Body-island	DOWN
ACTL7A	9q31.3	cg14561444	0.0424473	0.024167	1stExon-opensea	UP
ACTL7B	9q31.3	cg02798703	0.0105747	0.0503517	1stExon-island	UP
ACTL7B	9q31.3	cg03860650	0.0331198	0.036229	TSS200-shore	UP
ACTL7B	9q31.3	cg05156613	0.00146979	0.0387066	1stExon-island	UP
ACTL7B	9q31.3	cg13420043	0.00310965	0.0189284	1stExon-island	UP
ACTL8	1p36.13	cg03220543	2.50341e-12	0.188734	5'UTR-opensea	UP
ACTL8	1p36.13	cg09821328	0.000258085	0.13367	Body-shore	UP
ACTL8	1p36.13	cg17142039	0.011121	0.0543207	Body-shelf	UP
ACTL9	19p13.2	cg02339243	5.26657e-21	0.395973	TSS1500-shore	UP
ACTL9	19p13.2	cg02825211	0.0012455	-0.101959	1stExon-island	DOWN
ACTL9	19p13.2	cg12148774	4.36265e-06	0.233421	TSS1500-shore	UP
ACTL9	19p13.2	cg15568376	0.000191135	0.127711	1stExon-island	UP
ACTL9	19p13.2	cg19611002	4.20855e-09	0.239864	TSS1500-shore	UP
ACTL9	19p13.2	cg20587168	9.44755e-05	-0.115419	1stExon-shore	DOWN
ACTN1	14q24.1	cg00000289	0.00907017	0.0566141	3'UTR-shore	UP
ACTN1	14q24.1	cg00813162	0.0437192	0.0503423	Body-shore	UP
ACTN1	14q24.1	cg00841968	0.00194534	0.00763333	TSS1500-island	UP
ACTN1	14q24.1	cg04252710	0.045281	0.0416165	Body-opensea	UP
ACTN1	14q24.1	cg08292104	5.57684e-05	-0.0854846	Body-opensea	DOWN
ACTN1	14q24.1	cg11072851	0.00832817	0.0451594	3'UTR-island	UP
ACTN1	14q24.1	cg12194055	0.000946859	-0.0446918	Body-opensea	DOWN
ACTN1	14q24.1	cg13693582	0.00421745	0.125115	Body-shelf	UP
ACTN1	14q24.1	cg13777668	0.000946886	0.0765341	Body-opensea	UP
ACTN1	14q24.1	cg14122300	0.0154977	0.0081603	TSS1500-island	UP
ACTN1	14q24.1	cg15867698	0.0339303	-0.0306032	Body-opensea	DOWN
ACTN1	14q24.1	cg17925308	6.93642e-05	-0.0426663	Body-shelf	DOWN
ACTN1	14q24.1	cg18655522	0.0453709	-0.0297477	Body-opensea	DOWN
ACTN1	14q24.1	cg20505457	2.35356e-10	-0.150169	Body-opensea	DOWN
ACTN1	14q24.1	cg26303870	0.01005	0.0872006	Body-shore	UP
ACTN2	1q43	cg00328597	1.20698e-06	0.184737	Body-opensea	UP
ACTN2	1q43	cg04138198	0.00146921	0.134253	Body-shelf	UP
ACTN2	1q43	cg07504040	4.64099e-10	0.257565	3'UTR-opensea	UP
ACTN2	1q43	cg09932312	0.000229506	0.111285	Body-opensea	UP
ACTN2	1q43	cg10372476	7.22505e-06	-0.230444	TSS1500-island	DOWN
ACTN2	1q43	cg10819259	1.13813e-10	-0.246488	Body-shore	DOWN
ACTN2	1q43	cg11215976	6.51807e-11	-0.168279	1stExon-island	DOWN
ACTN2	1q43	cg12297935	0.0101204	0.0158477	Body-opensea	UP
ACTN2	1q43	cg14932016	3.41963e-08	-0.307226	TSS200-island	DOWN
ACTN2	1q43	cg16672668	4.64574e-12	0.250239	Body-opensea	UP
ACTN2	1q43	cg16853982	2.04208e-07	-0.154774	TSS1500-shore	DOWN
ACTN2	1q43	cg17219656	2.76477e-05	-0.021409	Body-opensea	DOWN
ACTN2	1q43	cg17482237	1.40418e-06	0.232239	Body-opensea	UP
ACTN2	1q43	cg18119735	0.00148121	-0.0575996	Body-island	DOWN
ACTN2	1q43	cg18381395	6.08127e-11	0.240702	Body-opensea	UP
ACTN2	1q43	cg18770350	1.53059e-12	-0.232769	1stExon-island	DOWN
ACTN2	1q43	cg20410675	0.000110127	0.101783	Body-opensea	UP
ACTN2	1q43	cg20482698	8.63463e-14	-0.190955	1stExon-island	DOWN
ACTN2	1q43	cg21376883	1.4669e-10	-0.236132	Body-island	DOWN
ACTN2	1q43	cg22360317	0.0184841	0.0235289	Body-opensea	UP
ACTN2	1q43	cg23233975	0.000154869	0.0720332	Body-opensea	UP
ACTN2	1q43	cg26406150	1.59261e-06	0.197492	Body-opensea	UP
ACTN3	11q13.2	cg01514272	2.79982e-05	0.0921853	Body-shore	UP
ACTN3	11q13.2	cg04663194	0.00311032	0.112792	Body-shore	UP
ACTN3	11q13.2	cg05116382	1.66459e-05	-0.131961	Body-shore	DOWN
ACTN3	11q13.2	cg05311611	2.68524e-07	0.185466	Body-shelf	UP
ACTN3	11q13.2	cg05475524	0.0016391	-0.152855	Body-island	DOWN
ACTN3	11q13.2	cg06684321	1.25422e-05	0.144698	Body-shore	UP
ACTN3	11q13.2	cg06837765	0.00151745	-0.105465	Body-island	DOWN
ACTN3	11q13.2	cg08012287	0.0127899	0.0649012	Body-shore	UP
ACTN3	11q13.2	cg18862171	0.043832	-0.0608767	TSS200-island	DOWN
ACTN3	11q13.2	cg20648847	1.4088e-05	-0.20279	Body-island	DOWN
ACTN3	11q13.2	cg22851250	0.0001249	0.112608	3'UTR-shelf	UP
ACTN3	11q13.2	cg27380459	9.4087e-05	0.200545	Body-shore	UP
ACTN4	19q13.2	cg01030321	2.44442e-11	0.257289	Body-opensea	UP
ACTN4	19q13.2	cg17651625	4.95457e-07	0.0718103	Body-shore	UP
ACTN4	19q13.2	cg26831416	1.87138e-12	0.26813	Body-shelf	UP
ACTR10	14q23.1	cg11123847	9.81416e-05	0.0574495	3'UTR-opensea	UP
ACTR10	14q23.1	cg12085852	0.00493345	-0.0359253	TSS1500-shore	DOWN
ACTR1A	10q24.32	cg15219811	2.31398e-05	0.049191	Body-shelf	UP
ACTR2	2p14	cg17525418	0.0200855	-0.0889059	Body-opensea	DOWN
ACTR3B	7q36.1-q36.2	cg14001429	0.00791558	0.0186732	Body-opensea	UP
ACTR3C	7q36.1	cg01234517	5.2221e-05	0.127638	TSS1500-shore	UP
ACTR3C	7q36.1	cg04825588	0.0319796	0.0232347	Body-opensea	UP
ACTR3C	7q36.1	cg11347411	0.00311341	0.0260162	TSS200-shore	UP
ACTR3C	7q36.1	cg11740103	1.8464e-17	0.0892795	TSS200-shore	UP
ACTR3C	7q36.1	cg21577356	0.00426505	0.0787455	TSS1500-shore	UP
ACTR3C	7q36.1	cg22893248	1.86501e-12	0.0324479	1stExon-island	UP
ACTR3C	7q36.1	cg24474409	0.000211614	0.11838	TSS1500-shore	UP
ACTR5	20q11.23	cg18857314	0.000659596	0.0974925	Body-shelf	UP
ACTR6	12q23.1	cg02920992	0.036224	0.0610163	Body-shelf	UP
ACTR6	12q23.1	cg08946801	9.20243e-05	-0.0234699	TSS200-shore	DOWN
ACTR6	12q23.1	cg16785387	0.00315891	-0.0131232	TSS200-shore	DOWN
ACTRT2	1p36.32	cg02828779	2.61517e-12	0.280775	TSS1500-shelf	UP
ACTRT2	1p36.32	cg04716261	0.0017493	0.0258773	TSS200-shore	UP
ACTRT2	1p36.32	cg05162202	2.41311e-06	0.180308	1stExon-shore	UP
ACTRT2	1p36.32	cg05348888	0.000322094	0.153333	TSS1500-shore	UP
ACTRT2	1p36.32	cg06169627	6.45239e-09	0.20621	1stExon-island	UP
ACTRT2	1p36.32	cg07795402	2.80101e-07	0.200685	1stExon-island	UP
ACTRT2	1p36.32	cg10888031	1.85773e-12	0.252577	1stExon-island	UP
ACTRT2	1p36.32	cg15211996	2.96347e-14	0.266959	TSS1500-shore	UP
ACTRT2	1p36.32	cg18123385	5.28562e-06	0.130286	1stExon-shore	UP
ACTRT2	1p36.32	cg24669191	0.00673776	0.0480937	1stExon-island	UP
ACVR1	2q24.1	cg00495036	0.022991	-0.0377529	TSS1500-opensea	DOWN
ACVR1	2q24.1	cg09499849	5.33112e-07	0.19764	5'UTR-opensea	UP
ACVR1	2q24.1	cg20453861	5.58982e-11	0.239435	5'UTR-opensea	UP
ACVR1	2q24.1	cg23967461	0.0349097	-0.0514385	5'UTR-opensea	DOWN
ACVR1B	12q13.13	cg00318865	0.000144056	0.00828679	Body-island	UP
ACVR1B	12q13.13	cg01517968	4.76994e-06	0.0370774	Body-shelf	UP
ACVR1B	12q13.13	cg10615271	0.0256118	0.0188885	3'UTR-opensea	UP
ACVR1B	12q13.13	cg13191129	0.0329897	0.0019036	Body-island	UP
ACVR1B	12q13.13	cg15871766	0.0154893	0.136017	Body-opensea	UP
ACVR1B	12q13.13	cg24433265	1.28144e-05	-0.0577256	3'UTR-opensea	DOWN
ACVR1C	2q24.1	cg05010623	2.34863e-05	0.0084199	TSS1500-shore	UP
ACVR1C	2q24.1	cg16155655	1.95086e-07	0.0133777	TSS1500-island	UP
ACVR1C	2q24.1	cg16171838	5.72311e-05	-0.134223	TSS200-island	DOWN
ACVR1C	2q24.1	cg18061904	4.57492e-07	-0.167292	TSS200-island	DOWN
ACVR1C	2q24.1	cg19978550	0.00799105	-0.0786883	Body-island	DOWN
ACVR1C	2q24.1	cg27420736	0.00452318	0.0104329	Body-shore	UP
ACVR2A	2q22.3-q23.1	cg00532455	2.85985e-08	-0.134253	Body-opensea	DOWN
ACVR2A	2q22.3-q23.1	cg07969095	0.0329742	0.060614	Body-shelf	UP
ACVR2A	2q22.3-q23.1	cg14420245	0.0417646	-0.0879025	TSS1500-shore	DOWN
ACVR2A	2q22.3-q23.1	cg14425722	0.0478769	-0.0711217	TSS1500-island	DOWN
ACVR2A	2q22.3-q23.1	cg14689355	0.00808953	0.00480927	TSS200-island	UP
ACVR2B	3p22.2	cg01850202	0.0021527	-0.0779462	Body-shore	DOWN
ACVR2B	3p22.2	cg02147316	4.43354e-15	-0.214674	Body-shelf	DOWN
ACVR2B	3p22.2	cg12452909	3.05387e-05	0.0639659	Body-opensea	UP
ACVRL1	12q13.13	cg11788367	5.65657e-07	0.128566	Body-island	UP
ACVRL1	12q13.13	cg12193731	0.000700963	-0.163023	TSS1500-island	DOWN
ACVRL1	12q13.13	cg13899814	0.000605323	0.103685	Body-island	UP
ACVRL1	12q13.13	cg20131897	0.00154431	-0.0327836	TSS1500-shelf	DOWN
ACVRL1	12q13.13	cg21415035	1.90376e-06	-0.0579585	TSS1500-shelf	DOWN
ACVRL1	12q13.13	cg26372400	0.00243577	-0.117936	TSS1500-island	DOWN
ACY1	3p21.2	cg16159313	3.22327e-05	0.189196	Body-shore	UP
ACY3	11q13.2	cg00350199	0.0183954	0.0261855	TSS200-opensea	UP
ACY3	11q13.2	cg01240599	0.00463423	0.0433928	5'UTR-opensea	UP
ACY3	11q13.2	cg04565008	0.000229774	0.0647869	TSS200-opensea	UP
ACY3	11q13.2	cg06148175	0.000219399	0.0639366	TSS200-opensea	UP
ACY3	11q13.2	cg11096993	0.00349351	0.0651734	5'UTR-opensea	UP
ACY3	11q13.2	cg12894325	2.04264e-05	0.0583344	5'UTR-opensea	UP
ACY3	11q13.2	cg23130075	0.000605941	0.0626781	TSS1500-opensea	UP
ACY3	11q13.2	cg23879118	1.47453e-08	0.181105	Body-opensea	UP
ACY3	11q13.2	cg25835179	0.00632417	0.0433794	TSS200-opensea	UP
ACY3	11q13.2	cg27022933	0.000122071	0.0543856	5'UTR-opensea	UP
ACYP2	2p16.2	cg06001734	4.74584e-18	0.455951	Body-opensea	UP
ACYP2	2p16.2	cg08363415	0.00417575	0.0508068	Body-shelf	UP
ACYP2	2p16.2	cg16408679	0.0384676	0.0246759	Body-opensea	UP
ADA	20q13.12	cg20622019	0.00810222	-0.102064	Body-shore	DOWN
ADA	20q13.12	cg22316575	3.23484e-05	0.0758018	3'UTR-opensea	UP
ADAD1	4q27	cg00152611	5.21669e-12	0.272443	5'UTR-shore	UP
ADAD1	4q27	cg00257303	0.0145837	0.0339518	5'UTR-shore	UP
ADAD1	4q27	cg01788029	3.4642e-06	0.120827	5'UTR-shore	UP
ADAD1	4q27	cg09682129	0.000328871	0.0461447	5'UTR-island	UP
ADAD1	4q27	cg16264330	0.013527	0.0203992	Body-shore	UP
ADAD1	4q27	cg17139861	0.00436522	0.0953861	Body-shelf	UP
ADAD2	16q24.1	cg00225858	3.9727e-10	0.171995	TSS1500-shore	UP
ADAD2	16q24.1	cg05711145	0.000443145	0.0858782	TSS200-shore	UP
ADAD2	16q24.1	cg07484910	1.25564e-08	0.180528	Body-shelf	UP
ADAD2	16q24.1	cg08204027	0.00382704	0.0893359	5'UTR-island	UP
ADAD2	16q24.1	cg08370757	1.65144e-05	0.154149	3'UTR-opensea	UP
ADAD2	16q24.1	cg08897778	0.000104637	0.12242	Body-shelf	UP
ADAD2	16q24.1	cg17561452	0.000774024	0.079852	TSS200-shore	UP
ADAD2	16q24.1	cg27059379	6.41117e-10	0.179763	TSS200-shore	UP
ADAL	15q15.3	cg02155558	0.000101969	-0.173682	TSS1500-island	DOWN
ADAL	15q15.3	cg15269541	2.84739e-06	0.132377	5'UTR-shelf	UP
ADAL	15q15.3	cg20114781	0.0491909	-0.0502739	TSS1500-island	DOWN
ADAL	15q15.3	cg23340666	0.00116901	-0.159056	5'UTR-shore	DOWN
ADAM10	15q21.3	cg00785856	0.0222245	-0.0112291	1stExon-island	DOWN
ADAM10	15q21.3	cg02816525	0.000556464	0.0599695	Body-opensea	UP
ADAM10	15q21.3	cg07511008	0.0273689	0.0648	Body-opensea	UP
ADAM10	15q21.3	cg08898775	0.00566411	0.109545	TSS1500-shore	UP
ADAM11	17q21.31	cg00473531	0.0134777	0.109154	Body-opensea	UP
ADAM11	17q21.31	cg01160311	2.00693e-09	0.185418	Body-shore	UP
ADAM11	17q21.31	cg02188443	5.00554e-12	0.21307	3'UTR-shelf	UP
ADAM11	17q21.31	cg04929503	0.00650962	-0.11306	1stExon-island	DOWN
ADAM11	17q21.31	cg06374075	0.00697352	-0.093776	Body-island	DOWN
ADAM11	17q21.31	cg19826544	0.00181028	-0.131154	Body-island	DOWN
ADAM11	17q21.31	cg20781461	0.00138831	-0.159047	TSS1500-island	DOWN
ADAM11	17q21.31	cg25282715	5.84754e-09	0.195075	Body-shelf	UP
ADAM11	17q21.31	cg25558103	3.6255e-14	-0.311615	TSS1500-island	DOWN
ADAM11	17q21.31	cg26002784	0.0147125	-0.0777063	TSS1500-shore	DOWN
ADAM11	17q21.31	cg26022073	1.6234e-05	-0.184164	TSS1500-island	DOWN
ADAM12	10q26.2	cg00922781	4.38315e-10	-0.270291	1stExon-island	DOWN
ADAM12	10q26.2	cg01368217	9.24387e-06	0.212518	Body-opensea	UP
ADAM12	10q26.2	cg02235497	1.72213e-10	0.309804	Body-opensea	UP
ADAM12	10q26.2	cg02327997	1.21831e-17	-0.332287	TSS200-island	DOWN
ADAM12	10q26.2	cg02879136	0.000102059	0.128089	Body-opensea	UP
ADAM12	10q26.2	cg04876582	0.00962335	0.0948356	Body-opensea	UP
ADAM12	10q26.2	cg04892170	4.79036e-07	-0.130198	1stExon-island	DOWN
ADAM12	10q26.2	cg05181041	1.6471e-09	-0.353319	1stExon-island	DOWN
ADAM12	10q26.2	cg05229965	1.26737e-05	0.171519	Body-opensea	UP
ADAM12	10q26.2	cg05237641	1.36453e-17	-0.328408	TSS200-island	DOWN
ADAM12	10q26.2	cg05525648	0.033918	0.0466139	3'UTR-opensea	UP
ADAM12	10q26.2	cg07080551	0.000291322	0.0867301	Body-opensea	UP
ADAM12	10q26.2	cg07244202	3.73968e-06	0.0974136	Body-opensea	UP
ADAM12	10q26.2	cg07251141	0.00749636	0.108769	Body-opensea	UP
ADAM12	10q26.2	cg08602190	2.48249e-05	-0.241485	Body-island	DOWN
ADAM12	10q26.2	cg09866104	2.84912e-07	0.122965	Body-opensea	UP
ADAM12	10q26.2	cg10084554	5.86011e-30	0.373126	Body-opensea	UP
ADAM12	10q26.2	cg10317138	1.53053e-06	-0.269529	Body-shore	DOWN
ADAM12	10q26.2	cg11580615	1.26744e-14	0.263077	Body-opensea	UP
ADAM12	10q26.2	cg11668923	3.08255e-07	-0.320871	1stExon-island	DOWN
ADAM12	10q26.2	cg13488201	7.28494e-18	-0.356327	TSS200-island	DOWN
ADAM12	10q26.2	cg14594063	1.62175e-13	0.434428	Body-opensea	UP
ADAM12	10q26.2	cg14621053	2.05834e-15	-0.293527	TSS200-island	DOWN
ADAM12	10q26.2	cg15280358	2.55551e-17	0.366608	Body-opensea	UP
ADAM12	10q26.2	cg15342452	0.000198698	0.0904139	Body-opensea	UP
ADAM12	10q26.2	cg16018302	0.0034411	0.0531864	Body-shore	UP
ADAM12	10q26.2	cg16257029	3.71914e-17	-0.264792	TSS1500-island	DOWN
ADAM12	10q26.2	cg17287034	0.000240076	0.149946	Body-opensea	UP
ADAM12	10q26.2	cg20040041	0.00510533	0.113613	Body-opensea	UP
ADAM12	10q26.2	cg20496568	0.00423566	0.0676982	Body-opensea	UP
ADAM12	10q26.2	cg22975853	3.39921e-05	0.161847	Body-opensea	UP
ADAM12	10q26.2	cg24029414	0.00685554	-0.104515	Body-shore	DOWN
ADAM12	10q26.2	cg24166018	5.54617e-21	0.412946	Body-opensea	UP
ADAM12	10q26.2	cg24947212	6.43423e-15	0.283434	Body-opensea	UP
ADAM12	10q26.2	cg25922637	4.79024e-06	-0.174462	Body-island	DOWN
ADAM12	10q26.2	cg26808747	1.51997e-18	-0.286322	TSS1500-island	DOWN
ADAM12	10q26.2	cg26969179	1.45687e-08	0.219783	Body-opensea	UP
ADAM12	10q26.2	cg27158677	0.0219082	0.0350184	Body-opensea	UP
ADAM15	1q21.3	cg03379131	0.0018873	0.0110896	Body-island	UP
ADAM15	1q21.3	cg10249703	0.000351459	0.0821125	Body-shore	UP
ADAM15	1q21.3	cg13069100	0.00266028	-0.0697514	3'UTR-island	DOWN
ADAM15	1q21.3	cg13383912	0.0445351	0.0205857	Body-opensea	UP
ADAM15	1q21.3	cg15466245	0.000483734	0.0218428	Body-shelf	UP
ADAM15	1q21.3	cg27576241	0.000141411	-0.100023	Body-shore	DOWN
ADAM17	2p25.1	cg17603321	0.0266972	-0.0025225	TSS1500-island	DOWN
ADAM18	8p11.22	cg05276226	1.84968e-06	0.209729	TSS200-opensea	UP
ADAM18	8p11.22	cg06544308	1.59665e-05	0.17657	TSS200-opensea	UP
ADAM18	8p11.22	cg23566335	1.79872e-06	0.140612	Body-opensea	UP
ADAM18	8p11.22	cg24255910	0.000770956	0.0218911	TSS200-opensea	UP
ADAM19	5q33.3	cg00525683	0.0104267	0.0851796	Body-opensea	UP
ADAM19	5q33.3	cg07301795	0.00034438	-0.103511	Body-island	DOWN
ADAM19	5q33.3	cg07540118	0.0299719	-0.066964	1stExon-island	DOWN
ADAM19	5q33.3	cg08604960	0.00414212	-0.0860915	TSS1500-shore	DOWN
ADAM19	5q33.3	cg09079275	0.00221677	-0.115907	TSS1500-island	DOWN
ADAM19	5q33.3	cg09648467	0.000572365	-0.15761	Body-opensea	DOWN
ADAM19	5q33.3	cg13667243	0.000713366	-0.103386	Body-island	DOWN
ADAM19	5q33.3	cg13926279	0.00507041	-0.117537	Body-island	DOWN
ADAM19	5q33.3	cg14607812	0.0208794	-0.0890514	TSS200-island	DOWN
ADAM19	5q33.3	cg23851860	0.0377436	-0.0666144	TSS200-island	DOWN
ADAM19	5q33.3	cg25077558	3.73606e-15	0.408171	Body-opensea	UP
ADAM19	5q33.3	cg25387487	0.0221504	-0.111698	TSS1500-island	DOWN
ADAM2	8p11.22	cg03716937	9.16411e-05	0.119177	TSS200-opensea	UP
ADAM2	8p11.22	cg08272784	0.0378526	0.0280619	TSS200-opensea	UP
ADAM2	8p11.22	cg09314766	0.000623295	0.0734675	1stExon-opensea	UP
ADAM2	8p11.22	cg11186850	0.00414286	0.0935748	TSS200-opensea	UP
ADAM2	8p11.22	cg15352186	6.61881e-11	0.312036	TSS200-opensea	UP
ADAM20	14q24.2	cg04206389	0.00350817	0.0531668	5'UTR-opensea	UP
ADAM21	14q24.2	cg03512208	6.11379e-10	0.268217	TSS1500-opensea	UP
ADAM22	7q21.12	cg14825462	2.35594e-10	-0.214253	Body-island	DOWN
ADAM22	7q21.12	cg17589437	0.0209744	-0.031618	1stExon-island	DOWN
ADAM22	7q21.12	cg25150408	0.0177517	-0.0881117	Body-island	DOWN
ADAM23	2q33.3, 8p21.2	cg04307977	1.18837e-05	-0.183102	TSS1500-shore	DOWN
ADAM23	2q33.3, 8p21.2	cg04371413	7.44403e-14	0.430383	Body-opensea	UP
ADAM23	2q33.3, 8p21.2	cg06123396	6.88552e-08	-0.258483	TSS1500-shore	DOWN
ADAM23	2q33.3, 8p21.2	cg06637961	0.0210337	0.0771075	Body-opensea	UP
ADAM23	2q33.3, 8p21.2	cg07319626	1.7892e-05	-0.175176	TSS200-shore	DOWN
ADAM23	2q33.3, 8p21.2	cg08804846	1.23176e-06	-0.226315	TSS1500-shore	DOWN
ADAM23	2q33.3, 8p21.2	cg09454676	1.78152e-05	-0.221489	TSS1500-shore	DOWN
ADAM23	2q33.3, 8p21.2	cg09553380	2.37988e-12	-0.385708	Body-island	DOWN
ADAM23	2q33.3, 8p21.2	cg12243681	2.9164e-05	0.162538	Body-shelf	UP
ADAM23	2q33.3, 8p21.2	cg16778809	6.56027e-06	-0.223947	1stExon-island	DOWN
ADAM23	2q33.3, 8p21.2	cg21823149	1.08502e-10	-0.263186	Body-shore	DOWN
ADAM23	2q33.3, 8p21.2	cg21997164	1.9052e-09	0.278174	3'UTR-opensea	UP
ADAM23	2q33.3, 8p21.2	cg26258845	1.65216e-05	-0.215865	TSS1500-shore	DOWN
ADAM23	2q33.3, 8p21.2	cg27380819	0.00121462	-0.128999	TSS1500-shore	DOWN
ADAM28	8p21.2	cg14976447	5.85676e-06	0.223421	Body-opensea	UP
ADAM28	8p21.2	cg17969683	7.33948e-06	0.198041	TSS200-opensea	UP
ADAM28	8p21.2	cg18757155	1.84063e-06	0.200383	TSS200-opensea	UP
ADAM28	8p21.2	cg22915945	1.40833e-10	0.264231	1stExon-opensea	UP
ADAM29	4q34.1	cg08746033	2.66453e-07	0.23973	Body-opensea	UP
ADAM29	4q34.1	cg09975995	1.17632e-20	0.481069	3'UTR-opensea	UP
ADAM29	4q34.1	cg10327756	0.000482092	0.102417	5'UTR-opensea	UP
ADAM29	4q34.1	cg14561282	0.000187777	0.178251	TSS200-opensea	UP
ADAM29	4q34.1	cg16411152	0.000380341	0.170239	1stExon-opensea	UP
ADAM29	4q34.1	cg16870595	0.0208085	0.0688439	TSS200-opensea	UP
ADAM30	1p12	cg07814932	0.00139262	0.037445	1stExon-shore	UP
ADAM30	1p12	cg16166968	0.000751083	-0.0734473	1stExon-island	DOWN
ADAM30	1p12	cg22774211	3.31814e-05	-0.0683945	1stExon-island	DOWN
ADAM30	1p12	cg26933147	0.0107324	0.0577886	TSS1500-shore	UP
ADAM32	8p11.22	cg01565608	0.00381436	0.0506989	TSS1500-shore	UP
ADAM32	8p11.22	cg02637318	0.0363957	-0.121504	1stExon-island	DOWN
ADAM32	8p11.22	cg05789704	0.0156832	-0.0997802	TSS200-island	DOWN
ADAM32	8p11.22	cg14618996	0.0363135	-0.0841169	TSS200-shore	DOWN
ADAM32	8p11.22	cg22848598	0.0181099	-0.139974	TSS200-island	DOWN
ADAM32	8p11.22	cg26124318	0.0332024	-0.0917396	1stExon-island	DOWN
ADAM33	20p13	cg00539386	2.84503e-07	-0.246187	Body-island	DOWN
ADAM33	20p13	cg00923873	1.37203e-24	0.361141	Body-shelf	UP
ADAM33	20p13	cg04368843	0.000885409	0.0491997	Body-shore	UP
ADAM33	20p13	cg04505348	1.12384e-05	0.171864	Body-shore	UP
ADAM33	20p13	cg06023791	9.29305e-09	-0.258897	Body-island	DOWN
ADAM33	20p13	cg07414492	8.78115e-09	0.0724004	Body-shore	UP
ADAM33	20p13	cg07444323	0.00872852	-0.0724357	Body-island	DOWN
ADAM33	20p13	cg08424491	4.81147e-05	0.133386	Body-shore	UP
ADAM33	20p13	cg14089692	3.99802e-08	-0.283738	Body-island	DOWN
ADAM33	20p13	cg17401106	9.33135e-17	0.153168	Body-shelf	UP
ADAM33	20p13	cg17759443	0.00168495	-0.151479	1stExon-island	DOWN
ADAM33	20p13	cg23073319	3.25137e-11	0.195447	Body-shelf	UP
ADAM33	20p13	cg27343325	6.48046e-20	0.245757	3'UTR-shelf	UP
ADAM3A	8p11.22	cg07927909	3.29811e-05	0.183142	TSS200-shore	UP
ADAM5P	8p11.22	cg03000503	0.0164636	0.0876475	TSS1500-opensea	UP
ADAM5P	8p11.22	cg07387286	4.66291e-06	-0.177672	TSS200-opensea	DOWN
ADAM5P	8p11.22	cg10242788	2.87198e-05	0.190085	TSS1500-opensea	UP
ADAM5P	8p11.22	cg11199639	2.97695e-08	-0.186646	TSS200-opensea	DOWN
ADAM5P	8p11.22	cg14742937	4.63539e-10	-0.225847	TSS200-opensea	DOWN
ADAM5P	8p11.22	cg19512903	2.50276e-06	0.182532	TSS1500-opensea	UP
ADAM5P	8p11.22	cg19659741	7.34316e-10	-0.205095	TSS200-opensea	DOWN
ADAM7	8p21.2	cg05847038	9.47881e-08	0.242722	Body-opensea	UP
ADAM7	8p21.2	cg08383526	5.01402e-12	0.320151	TSS1500-opensea	UP
ADAM7	8p21.2	cg20433580	0.00386089	0.0978864	Body-opensea	UP
ADAM7	8p21.2	cg26826339	0.00115743	0.141165	3'UTR-opensea	UP
ADAM8	10q26.3	cg00337466	9.28737e-06	-0.184415	TSS200-shore	DOWN
ADAM8	10q26.3	cg03885037	0.000320281	-0.170105	Body-island	DOWN
ADAM8	10q26.3	cg04225554	4.99507e-06	0.121351	Body-shore	UP
ADAM8	10q26.3	cg05370838	0.0004216	0.156534	3'UTR-shore	UP
ADAM8	10q26.3	cg06188870	3.08728e-05	0.135118	Body-shelf	UP
ADAM8	10q26.3	cg08437789	0.0203612	0.0404306	Body-shore	UP
ADAM8	10q26.3	cg13893566	0.0135766	0.024578	Body-island	UP
ADAM8	10q26.3	cg14259466	7.43028e-10	-0.0286766	TSS1500-shore	DOWN
ADAM8	10q26.3	cg15460093	0.000836056	-0.157582	1stExon-island	DOWN
ADAM8	10q26.3	cg16786703	4.4436e-05	-0.20486	Body-island	DOWN
ADAM8	10q26.3	cg17214902	1.11111e-12	0.247051	Body-shore	UP
ADAM8	10q26.3	cg17787585	0.00552325	0.0955324	Body-shelf	UP
ADAM8	10q26.3	cg19042643	0.0011762	0.0323031	Body-island	UP
ADAM8	10q26.3	cg19968916	0.032671	-0.0899126	Body-shelf	DOWN
ADAM8	10q26.3	cg20676317	3.35043e-06	0.185067	Body-shore	UP
ADAM8	10q26.3	cg23114262	0.0136272	0.0599613	Body-shelf	UP
ADAM8	10q26.3	cg23452957	0.0212677	0.0645338	TSS1500-shore	UP
ADAM8	10q26.3	cg24382527	0.0028367	-0.147551	1stExon-island	DOWN
ADAM9	8p11.22	cg05022368	8.3498e-06	0.184926	Body-shelf	UP
ADAM9	8p11.22	cg05945984	0.00167529	0.0528962	Body-opensea	UP
ADAM9	8p11.22	cg07469630	0.00782844	0.0318367	Body-shelf	UP
ADAMTS1	21q21.3	cg00472814	3.56371e-13	-0.442684	1stExon-island	DOWN
ADAMTS1	21q21.3	cg00952789	3.7749e-05	-0.165245	Body-shore	DOWN
ADAMTS1	21q21.3	cg01444578	9.6923e-13	-0.310096	1stExon-island	DOWN
ADAMTS1	21q21.3	cg02425108	5.31369e-12	0.197948	3'UTR-opensea	UP
ADAMTS1	21q21.3	cg02855633	5.53807e-09	-0.342092	TSS1500-shore	DOWN
ADAMTS1	21q21.3	cg11189837	2.22859e-08	-0.345856	TSS1500-island	DOWN
ADAMTS1	21q21.3	cg13758712	1.20005e-06	-0.239041	TSS1500-shore	DOWN
ADAMTS1	21q21.3	cg15621322	1.89912e-10	-0.409697	TSS1500-island	DOWN
ADAMTS1	21q21.3	cg23737229	1.51403e-05	-0.187701	TSS1500-island	DOWN
ADAMTS1	21q21.3	cg24262066	3.46538e-16	-0.407922	1stExon-island	DOWN
ADAMTS10	19p13.2	cg00420246	3.07947e-09	0.221908	Body-shore	UP
ADAMTS10	19p13.2	cg02827007	8.37143e-10	0.213496	Body-island	UP
ADAMTS10	19p13.2	cg03650608	3.58359e-08	0.273949	Body-shelf	UP
ADAMTS10	19p13.2	cg04590718	1.81979e-18	0.302604	Body-shore	UP
ADAMTS10	19p13.2	cg06994747	0.0124419	-0.0823253	TSS200-island	DOWN
ADAMTS10	19p13.2	cg09279544	2.66827e-05	-0.147654	5'UTR-island	DOWN
ADAMTS10	19p13.2	cg11590772	1.78293e-08	-0.13768	Body-island	DOWN
ADAMTS10	19p13.2	cg11745755	0.000548914	0.122365	Body-island	UP
ADAMTS10	19p13.2	cg11990296	0.0465803	0.0573982	Body-shore	UP
ADAMTS10	19p13.2	cg12085570	0.000281946	-0.153186	5'UTR-island	DOWN
ADAMTS10	19p13.2	cg14252502	0.00120017	0.0505628	TSS1500-shore	UP
ADAMTS10	19p13.2	cg15503625	2.62751e-05	0.130851	Body-shelf	UP
ADAMTS10	19p13.2	cg16191088	0.0120464	0.0408234	Body-island	UP
ADAMTS10	19p13.2	cg17018096	4.98113e-11	-0.157089	Body-island	DOWN
ADAMTS10	19p13.2	cg17783827	1.10094e-06	0.257538	Body-island	UP
ADAMTS10	19p13.2	cg19640789	0.00849342	-0.0103351	Body-island	DOWN
ADAMTS10	19p13.2	cg19662846	0.0118347	-0.104906	Body-island	DOWN
ADAMTS10	19p13.2	cg19720058	0.0453227	0.0608153	Body-island	UP
ADAMTS10	19p13.2	cg21574064	5.83208e-08	0.212152	Body-shore	UP
ADAMTS10	19p13.2	cg21661347	0.0310712	-0.0234647	5'UTR-shore	DOWN
ADAMTS10	19p13.2	cg21798669	0.000600377	0.117859	Body-island	UP
ADAMTS10	19p13.2	cg22262095	0.000245063	0.116983	Body-island	UP
ADAMTS10	19p13.2	cg22983083	2.47901e-16	-0.268096	Body-island	DOWN
ADAMTS10	19p13.2	cg23188331	2.19546e-06	0.0471008	Body-island	UP
ADAMTS10	19p13.2	cg23538322	4.80897e-08	0.201565	Body-shelf	UP
ADAMTS10	19p13.2	cg23891251	3.60014e-06	-0.212255	Body-island	DOWN
ADAMTS10	19p13.2	cg25691026	0.000149379	0.0881523	Body-shore	UP
ADAMTS10	19p13.2	cg26754826	6.14132e-05	-0.169284	Body-island	DOWN
ADAMTS10	19p13.2	cg27015773	0.00515687	0.114325	5'UTR-shore	UP
ADAMTS12	5p13.3-p13.2	cg01990593	7.19464e-09	0.104163	Body-shore	UP
ADAMTS12	5p13.3-p13.2	cg04124352	1.31861e-06	-0.212196	TSS1500-shore	DOWN
ADAMTS12	5p13.3-p13.2	cg04578894	2.11364e-19	0.531118	Body-opensea	UP
ADAMTS12	5p13.3-p13.2	cg06448603	4.36352e-12	0.3725	Body-opensea	UP
ADAMTS12	5p13.3-p13.2	cg07784793	0.0239374	0.0596913	Body-opensea	UP
ADAMTS12	5p13.3-p13.2	cg08768395	7.78285e-22	0.424023	Body-shelf	UP
ADAMTS12	5p13.3-p13.2	cg09747891	0.00038663	0.076058	TSS1500-shore	UP
ADAMTS12	5p13.3-p13.2	cg10594543	0.000595432	0.102928	Body-opensea	UP
ADAMTS12	5p13.3-p13.2	cg10627511	7.35707e-15	0.292747	Body-opensea	UP
ADAMTS12	5p13.3-p13.2	cg12917072	3.67087e-09	0.272949	Body-opensea	UP
ADAMTS12	5p13.3-p13.2	cg18519308	0.00019867	-0.155426	TSS1500-shore	DOWN
ADAMTS12	5p13.3-p13.2	cg19641747	8.99208e-13	0.344297	Body-opensea	UP
ADAMTS12	5p13.3-p13.2	cg21569398	1.30654e-06	0.1492	Body-opensea	UP
ADAMTS12	5p13.3-p13.2	cg23236370	0.000360639	-0.155703	TSS1500-shore	DOWN
ADAMTS12	5p13.3-p13.2	cg23359363	1.33706e-22	0.466769	Body-opensea	UP
ADAMTS12	5p13.3-p13.2	cg26573704	2.80763e-09	-0.296658	TSS200-island	DOWN
ADAMTS13	9q34.2	cg00115654	6.11868e-08	-0.158559	Body-island	DOWN
ADAMTS13	9q34.2	cg08795752	3.05496e-06	0.118204	Body-shore	UP
ADAMTS13	9q34.2	cg13822791	0.014198	0.0638401	Body-shore	UP
ADAMTS13	9q34.2	cg14206140	0.0018883	0.101396	Body-opensea	UP
ADAMTS14	10q22.1	cg00618155	5.65533e-05	0.13454	Body-opensea	UP
ADAMTS14	10q22.1	cg02503850	6.87422e-10	-0.307371	TSS200-island	DOWN
ADAMTS14	10q22.1	cg06982745	0.00269175	0.0714918	Body-opensea	UP
ADAMTS14	10q22.1	cg08705285	0.0011398	-0.123827	TSS1500-shore	DOWN
ADAMTS14	10q22.1	cg10445453	5.48811e-10	-0.357135	TSS200-island	DOWN
ADAMTS14	10q22.1	cg10975049	4.48565e-10	-0.271306	TSS200-island	DOWN
ADAMTS14	10q22.1	cg14124405	0.00151498	0.1014	Body-opensea	UP
ADAMTS14	10q22.1	cg14557288	0.00740819	0.0917552	Body-opensea	UP
ADAMTS14	10q22.1	cg14612544	3.72135e-07	-0.237883	1stExon-island	DOWN
ADAMTS14	10q22.1	cg16352527	0.000211457	0.113185	Body-opensea	UP
ADAMTS14	10q22.1	cg18679544	5.2871e-06	-0.224908	TSS200-island	DOWN
ADAMTS14	10q22.1	cg18968090	0.00153727	-0.166303	TSS200-island	DOWN
ADAMTS14	10q22.1	cg19779893	0.000137225	0.13934	Body-opensea	UP
ADAMTS14	10q22.1	cg24427089	7.47262e-10	-0.254096	TSS200-island	DOWN
ADAMTS15	11q24.3	cg02554089	0.0111623	0.066536	Body-shore	UP
ADAMTS15	11q24.3	cg02564733	0.0370865	-0.0417768	1stExon-island	DOWN
ADAMTS15	11q24.3	cg02590614	0.0371274	0.0615808	Body-island	UP
ADAMTS15	11q24.3	cg10773249	1.27686e-07	0.224759	Body-island	UP
ADAMTS15	11q24.3	cg12007053	3.02968e-07	-0.205926	1stExon-island	DOWN
ADAMTS15	11q24.3	cg12444117	3.17434e-05	-0.15828	1stExon-island	DOWN
ADAMTS15	11q24.3	cg15020247	0.0294181	0.0630809	Body-shelf	UP
ADAMTS15	11q24.3	cg19333883	2.02583e-05	-0.177027	Body-shore	DOWN
ADAMTS15	11q24.3	cg24321787	0.0312306	0.0327266	Body-island	UP
ADAMTS16	5p15.32	cg00127167	3.28659e-20	-0.220405	TSS1500-island	DOWN
ADAMTS16	5p15.32	cg01085224	5.47778e-05	-0.151414	TSS1500-island	DOWN
ADAMTS16	5p15.32	cg01881590	1.49725e-15	0.420797	Body-shore	UP
ADAMTS16	5p15.32	cg03209854	8.90453e-20	-0.294307	TSS1500-island	DOWN
ADAMTS16	5p15.32	cg03824768	0.00294169	0.111568	3'UTR-opensea	UP
ADAMTS16	5p15.32	cg04136610	8.77132e-24	-0.45056	TSS1500-island	DOWN
ADAMTS16	5p15.32	cg06434454	7.15394e-07	0.232795	Body-opensea	UP
ADAMTS16	5p15.32	cg07834743	2.05732e-05	-0.162262	TSS1500-island	DOWN
ADAMTS16	5p15.32	cg09456340	0.00241466	0.0651863	Body-opensea	UP
ADAMTS16	5p15.32	cg09588888	9.12817e-10	0.304002	Body-shore	UP
ADAMTS16	5p15.32	cg10561103	3.03278e-05	0.133113	Body-opensea	UP
ADAMTS16	5p15.32	cg12660315	0.0466046	0.021852	Body-opensea	UP
ADAMTS16	5p15.32	cg12858370	0.00347542	0.104591	Body-opensea	UP
ADAMTS16	5p15.32	cg14521614	1.13132e-10	0.245125	Body-opensea	UP
ADAMTS16	5p15.32	cg15048991	9.91686e-22	-0.460905	TSS1500-island	DOWN
ADAMTS16	5p15.32	cg15409013	4.42039e-19	-0.353627	TSS1500-island	DOWN
ADAMTS16	5p15.32	cg16508480	1.3447e-20	-0.438583	TSS1500-island	DOWN
ADAMTS16	5p15.32	cg17627328	2.64026e-17	0.355521	Body-opensea	UP
ADAMTS16	5p15.32	cg17760878	0.0012724	0.0735162	Body-island	UP
ADAMTS16	5p15.32	cg18308985	0.0216806	0.0347439	Body-opensea	UP
ADAMTS16	5p15.32	cg19813025	1.19603e-07	-0.14734	TSS1500-island	DOWN
ADAMTS16	5p15.32	cg21926451	0.007275	0.100938	Body-opensea	UP
ADAMTS16	5p15.32	cg22562853	3.90446e-11	0.2669	Body-opensea	UP
ADAMTS16	5p15.32	cg22784954	9.80805e-11	-0.278019	1stExon-island	DOWN
ADAMTS16	5p15.32	cg22954449	9.17643e-21	-0.389642	TSS1500-island	DOWN
ADAMTS16	5p15.32	cg22983903	9.43215e-10	-0.207831	Body-island	DOWN
ADAMTS16	5p15.32	cg24573724	4.74291e-05	0.101723	Body-island	UP
ADAMTS16	5p15.32	cg25485055	0.000170852	0.120006	Body-opensea	UP
ADAMTS16	5p15.32	cg25536014	0.0388659	-0.0641842	TSS1500-island	DOWN
ADAMTS16	5p15.32	cg25973534	2.62128e-20	-0.421563	TSS1500-island	DOWN
ADAMTS16	5p15.32	cg26868514	6.49105e-07	0.237136	Body-opensea	UP
ADAMTS16	5p15.32	cg26892415	0.0381176	0.0892351	Body-opensea	UP
ADAMTS17	15q26.3	cg00485202	0.000910032	0.122248	Body-shore	UP
ADAMTS17	15q26.3	cg00587665	0.000192887	0.163797	Body-island	UP
ADAMTS17	15q26.3	cg01769428	1.31554e-10	0.178115	Body-opensea	UP
ADAMTS17	15q26.3	cg03300787	1.51873e-13	0.314506	Body-island	UP
ADAMTS17	15q26.3	cg04125765	0.00687201	0.103832	Body-island	UP
ADAMTS17	15q26.3	cg05563287	0.0018785	-0.129988	Body-island	DOWN
ADAMTS17	15q26.3	cg05884870	0.00218501	0.136952	Body-opensea	UP
ADAMTS17	15q26.3	cg05989248	3.02053e-05	0.201022	Body-shelf	UP
ADAMTS17	15q26.3	cg07015368	0.0058277	0.075682	Body-opensea	UP
ADAMTS17	15q26.3	cg07199183	3.75854e-10	-0.271729	Body-shore	DOWN
ADAMTS17	15q26.3	cg09918751	0.000223586	0.117405	Body-opensea	UP
ADAMTS17	15q26.3	cg11107116	0.0149026	0.0853572	Body-opensea	UP
ADAMTS17	15q26.3	cg13144432	0.00339288	0.10862	3'UTR-opensea	UP
ADAMTS17	15q26.3	cg13861126	0.012342	-0.0254135	Body-shore	DOWN
ADAMTS17	15q26.3	cg14911520	0.000455002	0.159712	Body-opensea	UP
ADAMTS17	15q26.3	cg16067045	3.05443e-06	0.153892	Body-opensea	UP
ADAMTS17	15q26.3	cg17153947	0.000996825	0.119032	Body-opensea	UP
ADAMTS17	15q26.3	cg18586470	0.0401232	-0.0504054	TSS1500-shore	DOWN
ADAMTS17	15q26.3	cg20993253	0.00856477	0.128578	Body-shore	UP
ADAMTS17	15q26.3	cg21314318	6.70186e-24	0.354218	Body-opensea	UP
ADAMTS17	15q26.3	cg21838773	0.0368395	0.0541293	Body-opensea	UP
ADAMTS17	15q26.3	cg24651092	0.00752222	0.0777231	Body-opensea	UP
ADAMTS17	15q26.3	cg24782378	0.0142682	0.130972	Body-opensea	UP
ADAMTS17	15q26.3	cg27344315	6.70431e-06	0.192774	Body-opensea	UP
ADAMTS17	15q26.3	cg27533244	0.000691148	0.12515	Body-shelf	UP
ADAMTS18	16q23.1	cg01407406	1.48667e-13	-0.39179	Body-shore	DOWN
ADAMTS18	16q23.1	cg01737667	0.0224762	0.0511156	Body-opensea	UP
ADAMTS18	16q23.1	cg02084561	2.46726e-13	0.293028	3'UTR-opensea	UP
ADAMTS18	16q23.1	cg02186542	3.10509e-19	-0.320628	TSS200-shore	DOWN
ADAMTS18	16q23.1	cg03238797	1.9935e-16	-0.368605	1stExon-island	DOWN
ADAMTS18	16q23.1	cg05178576	1.69231e-14	-0.365534	Body-island	DOWN
ADAMTS18	16q23.1	cg05496543	7.92512e-08	0.161384	Body-shore	UP
ADAMTS18	16q23.1	cg05523056	3.50925e-10	-0.273581	Body-island	DOWN
ADAMTS18	16q23.1	cg07568194	5.231e-14	-0.269068	1stExon-island	DOWN
ADAMTS18	16q23.1	cg10121788	0.00266589	-0.115736	TSS1500-shore	DOWN
ADAMTS18	16q23.1	cg11488401	6.78633e-15	-0.228608	Body-island	DOWN
ADAMTS18	16q23.1	cg20807545	0.0481682	-0.091991	TSS1500-shore	DOWN
ADAMTS18	16q23.1	cg27608031	7.12032e-13	0.185546	Body-opensea	UP
ADAMTS19	5q23.3	cg01517311	0.000545528	-0.102191	Body-island	DOWN
ADAMTS19	5q23.3	cg04842157	0.00102757	-0.116259	Body-shore	DOWN
ADAMTS19	5q23.3	cg05211662	1.92231e-06	-0.223052	TSS1500-island	DOWN
ADAMTS19	5q23.3	cg06484432	4.44334e-15	0.407234	Body-shelf	UP
ADAMTS19	5q23.3	cg07781332	0.001637	-0.135082	Body-island	DOWN
ADAMTS19	5q23.3	cg09052453	0.000169755	-0.172134	TSS200-island	DOWN
ADAMTS19	5q23.3	cg10821115	0.000127649	-0.183792	Body-island	DOWN
ADAMTS19	5q23.3	cg13701109	0.00444244	-0.121211	TSS1500-shore	DOWN
ADAMTS19	5q23.3	cg15034135	0.000173847	-0.149967	1stExon-island	DOWN
ADAMTS19	5q23.3	cg15188268	0.00260433	0.0682774	TSS1500-shore	UP
ADAMTS19	5q23.3	cg17439757	0.000570777	-0.160009	Body-island	DOWN
ADAMTS19	5q23.3	cg18319921	0.00334749	-0.139896	Body-island	DOWN
ADAMTS19	5q23.3	cg20413471	6.21796e-05	-0.166659	TSS200-island	DOWN
ADAMTS19	5q23.3	cg20776240	0.000808569	-0.125749	Body-island	DOWN
ADAMTS19	5q23.3	cg21806022	0.00181468	-0.107526	Body-island	DOWN
ADAMTS19	5q23.3	cg23171203	0.000241698	-0.142746	TSS200-island	DOWN
ADAMTS19	5q23.3	cg25309017	0.0143111	-0.11327	Body-island	DOWN
ADAMTS2	5q35.3	cg00532157	9.70779e-21	-0.49835	Body-island	DOWN
ADAMTS2	5q35.3	cg00562312	0.0432524	0.0535783	Body-opensea	UP
ADAMTS2	5q35.3	cg00799121	9.21877e-06	0.171285	Body-opensea	UP
ADAMTS2	5q35.3	cg01593190	3.84107e-13	-0.367223	TSS1500-island	DOWN
ADAMTS2	5q35.3	cg02497046	1.46999e-08	0.257485	Body-opensea	UP
ADAMTS2	5q35.3	cg03259333	0.000376654	0.171245	Body-shore	UP
ADAMTS2	5q35.3	cg03401875	0.000251923	0.158432	Body-island	UP
ADAMTS2	5q35.3	cg03703637	7.33086e-33	-0.467732	Body-island	DOWN
ADAMTS2	5q35.3	cg04184432	9.36078e-08	0.20114	Body-opensea	UP
ADAMTS2	5q35.3	cg05214690	4.11784e-21	-0.466577	1stExon-island	DOWN
ADAMTS2	5q35.3	cg05656566	0.000616645	-0.0615694	Body-island	DOWN
ADAMTS2	5q35.3	cg06002305	6.07259e-10	0.345041	Body-shelf	UP
ADAMTS2	5q35.3	cg06495631	0.00429311	-0.096618	Body-opensea	DOWN
ADAMTS2	5q35.3	cg07124832	9.03149e-11	0.231175	Body-island	UP
ADAMTS2	5q35.3	cg08528934	1.44613e-09	0.202134	Body-shore	UP
ADAMTS2	5q35.3	cg08902683	1.40596e-06	0.179459	Body-opensea	UP
ADAMTS2	5q35.3	cg08999896	3.33766e-07	0.145418	Body-shore	UP
ADAMTS2	5q35.3	cg09533145	1.9261e-10	0.169194	Body-shore	UP
ADAMTS2	5q35.3	cg09693926	0.00120744	0.0952883	Body-island	UP
ADAMTS2	5q35.3	cg09729848	3.20236e-10	-0.261775	Body-island	DOWN
ADAMTS2	5q35.3	cg10499378	1.15351e-05	0.177944	Body-opensea	UP
ADAMTS2	5q35.3	cg11200794	0.000298563	0.159183	Body-shore	UP
ADAMTS2	5q35.3	cg11228785	0.000477317	0.0925933	Body-opensea	UP
ADAMTS2	5q35.3	cg11405216	0.00281094	0.118984	Body-shelf	UP
ADAMTS2	5q35.3	cg11436833	0.00723029	0.0716301	Body-opensea	UP
ADAMTS2	5q35.3	cg12307237	0.000735737	0.118721	Body-opensea	UP
ADAMTS2	5q35.3	cg12354870	0.00258551	0.100122	Body-shore	UP
ADAMTS2	5q35.3	cg12613839	2.75347e-09	0.156332	Body-opensea	UP
ADAMTS2	5q35.3	cg13041355	0.0157594	0.0744459	Body-opensea	UP
ADAMTS2	5q35.3	cg13702942	0.0189527	-0.0399912	Body-island	DOWN
ADAMTS2	5q35.3	cg13909534	4.31044e-19	-0.320043	TSS200-island	DOWN
ADAMTS2	5q35.3	cg14409941	1.46171e-33	-0.505517	Body-island	DOWN
ADAMTS2	5q35.3	cg15184452	0.0044386	0.0566216	Body-opensea	UP
ADAMTS2	5q35.3	cg15366684	0.0184044	0.110428	Body-island	UP
ADAMTS2	5q35.3	cg15726814	0.00749468	0.0835094	Body-shore	UP
ADAMTS2	5q35.3	cg15870576	2.69232e-15	0.366418	Body-shelf	UP
ADAMTS2	5q35.3	cg15906761	0.000293819	0.129023	Body-opensea	UP
ADAMTS2	5q35.3	cg16201940	0.0458479	0.0695479	Body-shore	UP
ADAMTS2	5q35.3	cg16451601	2.6633e-10	0.253085	Body-opensea	UP
ADAMTS2	5q35.3	cg16518689	0.00685863	0.0909793	Body-island	UP
ADAMTS2	5q35.3	cg16604066	0.000260248	0.14235	Body-shelf	UP
ADAMTS2	5q35.3	cg16991765	2.49495e-05	-0.168244	Body-island	DOWN
ADAMTS2	5q35.3	cg17212277	4.1721e-07	0.188584	Body-opensea	UP
ADAMTS2	5q35.3	cg17359265	0.00515526	0.0441834	Body-shore	UP
ADAMTS2	5q35.3	cg17651451	5.12103e-05	0.0799224	Body-opensea	UP
ADAMTS2	5q35.3	cg18045155	0.000189979	0.138055	Body-shelf	UP
ADAMTS2	5q35.3	cg18275958	1.60381e-08	0.261075	Body-opensea	UP
ADAMTS2	5q35.3	cg18331515	2.95516e-23	-0.40338	TSS200-island	DOWN
ADAMTS2	5q35.3	cg18487598	0.00018863	0.136855	Body-opensea	UP
ADAMTS2	5q35.3	cg18621819	0.0332344	0.0395895	Body-island	UP
ADAMTS2	5q35.3	cg19489885	1.32552e-18	0.277032	Body-island	UP
ADAMTS2	5q35.3	cg20422099	5.87176e-26	-0.487735	Body-island	DOWN
ADAMTS2	5q35.3	cg21043746	8.31601e-05	0.112686	Body-island	UP
ADAMTS2	5q35.3	cg21048915	0.0340759	0.0247261	Body-island	UP
ADAMTS2	5q35.3	cg21052104	1.08388e-07	0.187211	Body-opensea	UP
ADAMTS2	5q35.3	cg21747876	0.00284581	0.115538	Body-shelf	UP
ADAMTS2	5q35.3	cg21849875	3.69061e-06	0.203769	Body-shore	UP
ADAMTS2	5q35.3	cg21901223	1.23992e-08	0.218085	Body-shelf	UP
ADAMTS2	5q35.3	cg23219282	0.012458	0.0479775	Body-shore	UP
ADAMTS2	5q35.3	cg23319104	8.44126e-06	0.23065	Body-opensea	UP
ADAMTS2	5q35.3	cg23329372	5.45725e-09	0.227955	Body-opensea	UP
ADAMTS2	5q35.3	cg25010832	3.21052e-06	0.163583	Body-opensea	UP
ADAMTS2	5q35.3	cg25550425	1.04388e-17	0.288242	Body-opensea	UP
ADAMTS2	5q35.3	cg26429655	3.93665e-21	-0.446758	TSS200-island	DOWN
ADAMTS2	5q35.3	cg26650846	2.08987e-12	-0.334216	TSS1500-island	DOWN
ADAMTS2	5q35.3	cg27000228	0.00070592	0.136755	Body-opensea	UP
ADAMTS2	5q35.3	cg27054655	1.35554e-12	-0.188774	TSS1500-shore	DOWN
ADAMTS20	12q12	cg00938429	0.00329229	0.0460925	TSS1500-shore	UP
ADAMTS20	12q12	cg01345315	9.97902e-07	-0.136999	TSS1500-island	DOWN
ADAMTS20	12q12	cg02925039	1.00743e-06	-0.132409	Body-island	DOWN
ADAMTS20	12q12	cg11751806	2.27945e-14	-0.27429	1stExon-island	DOWN
ADAMTS20	12q12	cg17459298	0.00243548	-0.135954	TSS1500-shore	DOWN
ADAMTS20	12q12	cg19619405	5.05304e-06	-0.161563	TSS200-island	DOWN
ADAMTS20	12q12	cg24116870	1.12595e-10	-0.2134	TSS1500-island	DOWN
ADAMTS3	4q13.3	cg01664241	1.24246e-06	-0.169886	TSS1500-shore	DOWN
ADAMTS3	4q13.3	cg04812351	3.98072e-16	0.316628	Body-opensea	UP
ADAMTS3	4q13.3	cg05797623	3.235e-14	0.300154	Body-opensea	UP
ADAMTS3	4q13.3	cg07940440	0.000758821	-0.144751	Body-shore	DOWN
ADAMTS3	4q13.3	cg07974833	3.62612e-23	0.445985	Body-shelf	UP
ADAMTS3	4q13.3	cg08232905	4.20804e-05	-0.24514	Body-island	DOWN
ADAMTS3	4q13.3	cg08324945	2.10242e-06	-0.25437	TSS1500-island	DOWN
ADAMTS3	4q13.3	cg11243196	1.00767e-09	-0.359004	TSS1500-island	DOWN
ADAMTS3	4q13.3	cg13643796	5.05415e-07	-0.292409	Body-island	DOWN
ADAMTS3	4q13.3	cg15102770	3.82682e-05	-0.224339	TSS200-shore	DOWN
ADAMTS3	4q13.3	cg18123319	0.000206196	-0.15843	Body-island	DOWN
ADAMTS3	4q13.3	cg19475535	0.000376098	-0.0590103	TSS1500-shore	DOWN
ADAMTS3	4q13.3	cg25889750	0.0141234	-0.0831351	1stExon-shore	DOWN
ADAMTS3	4q13.3	cg26576172	0.0125012	0.0175532	Body-opensea	UP
ADAMTS3	4q13.3	cg27185819	1.1396e-07	-0.212127	TSS1500-shore	DOWN
ADAMTS4	1q23.3	cg24329783	0.000608819	0.0958528	3'UTR-opensea	UP
ADAMTS5	21q21.3	cg00646084	1.37935e-07	0.229238	Body-shore	UP
ADAMTS5	21q21.3	cg02462195	1.87658e-14	-0.326424	TSS1500-shore	DOWN
ADAMTS5	21q21.3	cg02800810	6.28631e-16	-0.216513	TSS1500-island	DOWN
ADAMTS5	21q21.3	cg03202077	2.13686e-20	-0.450081	1stExon-island	DOWN
ADAMTS5	21q21.3	cg07771160	2.74808e-23	0.441282	Body-shore	UP
ADAMTS5	21q21.3	cg08190291	2.21112e-18	-0.502481	TSS200-island	DOWN
ADAMTS5	21q21.3	cg08979041	1.61258e-10	-0.171403	1stExon-island	DOWN
ADAMTS5	21q21.3	cg12078031	6.93015e-13	-0.1738	1stExon-island	DOWN
ADAMTS5	21q21.3	cg13601496	3.66922e-12	-0.330732	TSS200-island	DOWN
ADAMTS5	21q21.3	cg15237494	5.29213e-21	-0.421524	1stExon-island	DOWN
ADAMTS5	21q21.3	cg18895813	8.27553e-13	-0.27741	TSS1500-island	DOWN
ADAMTS5	21q21.3	cg19523085	5.79351e-15	-0.374242	TSS200-island	DOWN
ADAMTS5	21q21.3	cg21646598	1.46147e-24	-0.575102	TSS1500-island	DOWN
ADAMTS5	21q21.3	cg23986671	6.44682e-21	-0.43513	1stExon-island	DOWN
ADAMTS6	5q12.3	cg02306844	2.31772e-05	0.137716	Body-opensea	UP
ADAMTS6	5q12.3	cg16580073	0.00471871	0.0832066	3'UTR-opensea	UP
ADAMTS6	5q12.3	cg18140645	0.0458598	-0.0383238	TSS1500-opensea	DOWN
ADAMTS6	5q12.3	cg21878650	6.05719e-06	0.281182	Body-opensea	UP
ADAMTS7	15q25.1	cg04137171	0.0025962	-0.112673	TSS1500-island	DOWN
ADAMTS7	15q25.1	cg10251826	0.0301492	-0.0785919	Body-island	DOWN
ADAMTS7	15q25.1	cg18823784	0.0196701	-0.0875586	Body-island	DOWN
ADAMTS7	15q25.1	cg20246113	0.0171881	-0.106423	TSS1500-island	DOWN
ADAMTS7	15q25.1	cg21242079	2.62697e-06	0.211103	Body-shore	UP
ADAMTS7	15q25.1	cg21432729	0.00282291	-0.149721	Body-island	DOWN
ADAMTS7	15q25.1	cg25705836	0.0426097	-0.0566315	1stExon-island	DOWN
ADAMTS8	11q24.3	cg00566635	1.77705e-05	-0.184785	5'UTR-island	DOWN
ADAMTS8	11q24.3	cg01033938	0.0348735	-0.101555	TSS1500-shore	DOWN
ADAMTS8	11q24.3	cg01100703	1.36011e-06	0.161228	Body-opensea	UP
ADAMTS8	11q24.3	cg01260219	5.08011e-13	0.194088	TSS1500-shore	UP
ADAMTS8	11q24.3	cg02147292	3.48404e-13	0.262311	Body-opensea	UP
ADAMTS8	11q24.3	cg02518691	9.90096e-06	-0.209086	Body-shore	DOWN
ADAMTS8	11q24.3	cg04099138	7.40056e-05	-0.185461	Body-island	DOWN
ADAMTS8	11q24.3	cg04268950	1.54251e-06	-0.170518	TSS1500-shore	DOWN
ADAMTS8	11q24.3	cg05290144	3.57132e-06	0.14099	Body-shelf	UP
ADAMTS8	11q24.3	cg06476693	4.79793e-11	0.265769	Body-opensea	UP
ADAMTS8	11q24.3	cg06944693	4.54371e-15	0.318275	TSS1500-shore	UP
ADAMTS8	11q24.3	cg08182171	0.000176707	0.110477	Body-opensea	UP
ADAMTS8	11q24.3	cg09134593	7.08467e-14	-0.427136	1stExon-island	DOWN
ADAMTS8	11q24.3	cg10521851	6.1075e-16	-0.3171	1stExon-island	DOWN
ADAMTS8	11q24.3	cg12270485	3.06712e-16	0.186231	TSS1500-shore	UP
ADAMTS8	11q24.3	cg13464448	3.21465e-13	-0.348081	1stExon-island	DOWN
ADAMTS8	11q24.3	cg23886747	1.69598e-05	-0.201139	Body-shore	DOWN
ADAMTS8	11q24.3	cg27478700	0.00536467	-0.109523	5'UTR-island	DOWN
ADAMTS9	3p14.1	cg03427905	0.00925986	-0.1208	Body-island	DOWN
ADAMTS9	3p14.1	cg04421973	1.73607e-06	-0.220635	Body-shore	DOWN
ADAMTS9	3p14.1	cg07075085	1.41362e-05	0.124212	Body-opensea	UP
ADAMTS9	3p14.1	cg07891473	4.26672e-09	-0.257221	Body-shore	DOWN
ADAMTS9	3p14.1	cg14935258	0.0172982	-0.0223847	Body-island	DOWN
ADAMTS9	3p14.1	cg15956237	0.00900902	-0.117682	Body-island	DOWN
ADAMTS9	3p14.1	cg20180538	0.00323036	0.0532329	Body-opensea	UP
ADAMTS9	3p14.1	cg21938436	8.68076e-06	-0.192851	Body-shore	DOWN
ADAMTS9	3p14.1	cg22081832	1.14526e-10	-0.271156	Body-shore	DOWN
ADAMTS9	3p14.1	cg22177868	0.00146332	0.132465	Body-shelf	UP
ADAMTS9	3p14.1	cg25581822	0.00444563	0.109629	Body-opensea	UP
ADAMTS9	3p14.1	cg25859972	1.22243e-08	-0.302954	Body-shore	DOWN
ADAMTS9	3p14.1	cg26061177	5.70638e-06	-0.204492	Body-shore	DOWN
ADAMTS9	3p14.1	cg27203924	0.0284661	0.0911669	Body-opensea	UP
ADAMTSL1	9p22.2-p22.1	cg00116234	2.22973e-07	-0.276268	1stExon-opensea	DOWN
ADAMTSL1	9p22.2-p22.1	cg06294856	0.0111384	0.0761837	Body-shore	UP
ADAMTSL1	9p22.2-p22.1	cg10815995	0.0251354	0.0172669	Body-island	UP
ADAMTSL1	9p22.2-p22.1	cg13739410	0.00452228	0.108417	Body-opensea	UP
ADAMTSL1	9p22.2-p22.1	cg13953900	2.79166e-05	0.166414	Body-opensea	UP
ADAMTSL1	9p22.2-p22.1	cg14174232	0.00644337	0.118522	3'UTR-opensea	UP
ADAMTSL1	9p22.2-p22.1	cg14502847	7.58006e-23	0.446193	Body-opensea	UP
ADAMTSL1	9p22.2-p22.1	cg14625154	1.23123e-06	0.156346	Body-opensea	UP
ADAMTSL1	9p22.2-p22.1	cg16714091	1.05908e-08	-0.259315	TSS1500-opensea	DOWN
ADAMTSL2	9q34.2	cg00742898	1.46874e-06	0.211712	Body-shore	UP
ADAMTSL2	9q34.2	cg03654920	9.44125e-06	0.194895	Body-shore	UP
ADAMTSL2	9q34.2	cg13464321	0.0148683	0.0500027	Body-shelf	UP
ADAMTSL2	9q34.2	cg13699121	0.00068549	0.10787	TSS1500-shelf	UP
ADAMTSL2	9q34.2	cg13748845	2.46239e-09	0.348876	Body-shore	UP
ADAMTSL2	9q34.2	cg14126733	0.00658458	0.102438	Body-island	UP
ADAMTSL2	9q34.2	cg14206717	1.1278e-08	0.188213	3'UTR-shelf	UP
ADAMTSL2	9q34.2	cg14280905	6.34398e-09	0.205074	Body-shore	UP
ADAMTSL2	9q34.2	cg14355939	0.0138619	0.082718	5'UTR-shore	UP
ADAMTSL2	9q34.2	cg17320440	0.0487987	0.0460802	Body-island	UP
ADAMTSL2	9q34.2	cg18783801	0.0130878	0.0448621	Body-island	UP
ADAMTSL2	9q34.2	cg22731190	0.00195966	0.10551	Body-island	UP
ADAMTSL3	15q25.2	cg00106432	3.86942e-05	0.201305	Body-opensea	UP
ADAMTSL3	15q25.2	cg01152302	5.73216e-09	-0.249537	5'UTR-island	DOWN
ADAMTSL3	15q25.2	cg01293797	0.000356624	0.134273	Body-shelf	UP
ADAMTSL3	15q25.2	cg04138185	2.6965e-10	-0.343195	TSS1500-island	DOWN
ADAMTSL3	15q25.2	cg08115297	2.02469e-16	0.436997	3'UTR-opensea	UP
ADAMTSL3	15q25.2	cg09371439	1.06664e-07	-0.145005	TSS1500-island	DOWN
ADAMTSL3	15q25.2	cg11611600	2.73841e-05	-0.144809	5'UTR-island	DOWN
ADAMTSL3	15q25.2	cg11763094	4.77615e-11	-0.346248	TSS1500-island	DOWN
ADAMTSL3	15q25.2	cg14096889	3.10168e-08	-0.204229	TSS1500-island	DOWN
ADAMTSL3	15q25.2	cg14230666	3.52079e-12	-0.270741	1stExon-island	DOWN
ADAMTSL3	15q25.2	cg18734428	3.98957e-14	-0.34252	TSS1500-shore	DOWN
ADAMTSL3	15q25.2	cg26209776	1.88136e-13	0.326103	Body-opensea	UP
ADAMTSL4	1q21.2	cg01922433	0.0196675	0.0263396	Body-island	UP
ADAMTSL4	1q21.2	cg04122467	0.000501529	0.048596	TSS200-island	UP
ADAMTSL4	1q21.2	cg11175032	9.80389e-06	0.0992121	Body-island	UP
ADAMTSL4	1q21.2	cg12471789	0.0456329	0.0432315	Body-island	UP
ADAMTSL4	1q21.2	cg16612995	0.0356178	0.0486751	Body-island	UP
ADAMTSL4	1q21.2	cg24441324	4.45891e-05	0.162302	5'UTR-shore	UP
ADAMTSL4	1q21.2	cg26875450	7.22205e-05	0.0712811	Body-shore	UP
ADAMTSL5	19p13.3	cg04601137	0.00163578	-0.13798	5'UTR-shore	DOWN
ADAMTSL5	19p13.3	cg08001389	0.0107955	0.0452582	TSS1500-shore	UP
ADAMTSL5	19p13.3	cg08241630	0.0381612	0.00255586	Body-island	UP
ADAMTSL5	19p13.3	cg15002904	0.000624251	-0.114955	Body-island	DOWN
ADAMTSL5	19p13.3	cg21558068	0.0342819	0.019289	TSS1500-island	UP
ADAMTSL5	19p13.3	cg24892628	2.23139e-05	-0.156429	Body-shore	DOWN
ADAP1	7p22.3	cg00830813	4.65228e-05	0.107111	Body-shore	UP
ADAP1	7p22.3	cg00969446	0.0345697	-0.0664066	TSS1500-shore	DOWN
ADAP1	7p22.3	cg01410316	0.00593469	0.0299824	Body-shore	UP
ADAP1	7p22.3	cg01617071	1.15441e-08	0.200282	Body-shore	UP
ADAP1	7p22.3	cg02461342	2.87956e-06	0.140146	Body-island	UP
ADAP1	7p22.3	cg03333699	0.00485901	0.094406	Body-shore	UP
ADAP1	7p22.3	cg03634833	4.28514e-05	0.117774	Body-shore	UP
ADAP1	7p22.3	cg03807842	0.000902471	0.0869958	Body-shore	UP
ADAP1	7p22.3	cg05528492	1.37647e-10	0.168703	Body-shore	UP
ADAP1	7p22.3	cg06589239	1.05882e-05	0.1175	Body-shore	UP
ADAP1	7p22.3	cg06902609	1.30425e-07	0.164484	Body-island	UP
ADAP1	7p22.3	cg07102937	0.000434836	0.0804639	Body-shore	UP
ADAP1	7p22.3	cg07492281	0.00245581	0.089086	Body-shore	UP
ADAP1	7p22.3	cg08512365	1.31962e-11	-0.211339	Body-shore	DOWN
ADAP1	7p22.3	cg11435369	0.0246577	0.0276559	Body-island	UP
ADAP1	7p22.3	cg11600991	4.01899e-07	0.131734	Body-island	UP
ADAP1	7p22.3	cg13634864	4.77815e-05	0.078282	TSS1500-shore	UP
ADAP1	7p22.3	cg14051181	5.09116e-16	0.305998	Body-shelf	UP
ADAP1	7p22.3	cg15015122	1.9922e-07	0.129645	Body-island	UP
ADAP1	7p22.3	cg15483084	0.0195877	-0.102975	Body-shelf	DOWN
ADAP1	7p22.3	cg15685424	2.70684e-05	0.0257809	Body-island	UP
ADAP1	7p22.3	cg16527469	5.2435e-05	0.0391319	Body-island	UP
ADAP1	7p22.3	cg17667773	0.00744316	0.116208	Body-opensea	UP
ADAP1	7p22.3	cg18127823	2.01264e-06	0.134018	Body-island	UP
ADAP1	7p22.3	cg19471433	0.038925	0.0487184	Body-shore	UP
ADAP1	7p22.3	cg19665696	4.1382e-17	-0.425073	Body-island	DOWN
ADAP1	7p22.3	cg20737995	0.000106309	-0.0452847	Body-shore	DOWN
ADAP1	7p22.3	cg21496780	0.000305852	0.0159686	Body-island	UP
ADAP1	7p22.3	cg22289815	0.0161326	0.0361635	Body-shore	UP
ADAP1	7p22.3	cg23667602	5.08166e-06	0.110831	Body-shore	UP
ADAP1	7p22.3	cg23946286	0.00387368	-0.0766342	Body-shelf	DOWN
ADAP1	7p22.3	cg24272254	5.78973e-07	0.0982288	Body-island	UP
ADAP1	7p22.3	cg24335793	0.0179448	0.0526953	Body-shore	UP
ADAP1	7p22.3	cg25612754	4.31249e-19	-0.393727	Body-island	DOWN
ADAP1	7p22.3	cg26411436	0.00181049	0.0245147	Body-shore	UP
ADAP1	7p22.3	cg27326224	0.000331301	-0.024682	Body-shore	DOWN
ADAP2	17q11.2	cg01980805	0.0073631	0.0520774	Body-shelf	UP
ADAP2	17q11.2	cg02434059	0.00077577	-0.16176	TSS200-shore	DOWN
ADAP2	17q11.2	cg05052633	0.000164493	-0.184871	Body-island	DOWN
ADAP2	17q11.2	cg07133749	4.90273e-09	-0.308716	Body-island	DOWN
ADAP2	17q11.2	cg08242070	9.76235e-11	0.254426	TSS1500-shore	UP
ADAP2	17q11.2	cg11255443	0.0044855	0.0422314	TSS1500-shore	UP
ADAP2	17q11.2	cg26069230	1.74067e-10	-0.231014	Body-shore	DOWN
ADAR	1q21.3	cg06315974	0.0437677	-0.0702236	TSS1500-shore	DOWN
ADAR	1q21.3	cg17218026	0.0226745	0.0666916	5'UTR-shore	UP
ADAR	1q21.3	cg24304309	0.000128832	-0.0904745	5'UTR-shelf	DOWN
ADARB1	21q22.3	cg00927699	1.13177e-05	-0.152507	TSS1500-shore	DOWN
ADARB1	21q22.3	cg04233620	0.0142358	0.0884972	Body-opensea	UP
ADARB1	21q22.3	cg11987819	0.00824607	-0.0580883	5'UTR-island	DOWN
ADARB1	21q22.3	cg16358576	0.00343006	0.0538107	3'UTR-opensea	UP
ADARB1	21q22.3	cg18501409	0.0436344	0.0155861	5'UTR-island	UP
ADARB1	21q22.3	cg19810954	0.0107491	-0.101446	5'UTR-shore	DOWN
ADARB1	21q22.3	cg22635096	0.00818703	0.115247	5'UTR-shelf	UP
ADARB1	21q22.3	cg23662138	0.00312734	-0.113129	5'UTR-shore	DOWN
ADARB1	21q22.3	cg27449258	0.0356398	0.0800975	TSS1500-shore	UP
ADARB2	10p15.3	cg00075956	2.10135e-06	0.200909	Body-opensea	UP
ADARB2	10p15.3	cg00467420	3.53535e-32	-0.482071	1stExon-island	DOWN
ADARB2	10p15.3	cg00513169	2.2123e-05	0.145127	Body-opensea	UP
ADARB2	10p15.3	cg00972313	0.0258352	-0.050082	Body-opensea	DOWN
ADARB2	10p15.3	cg01277072	8.31696e-05	0.128827	Body-opensea	UP
ADARB2	10p15.3	cg01341216	0.0329062	0.0720623	Body-opensea	UP
ADARB2	10p15.3	cg01364755	0.0444742	-0.107341	Body-shore	DOWN
ADARB2	10p15.3	cg01561194	8.66922e-12	0.165894	Body-island	UP
ADARB2	10p15.3	cg02059512	3.69086e-06	0.143995	Body-opensea	UP
ADARB2	10p15.3	cg02069524	0.0455347	0.0743511	Body-shelf	UP
ADARB2	10p15.3	cg02088470	0.011844	0.10077	Body-opensea	UP
ADARB2	10p15.3	cg02204442	0.0227914	0.0649872	Body-shelf	UP
ADARB2	10p15.3	cg02270183	1.12272e-12	-0.330113	TSS1500-island	DOWN
ADARB2	10p15.3	cg02380151	1.18724e-06	0.146609	Body-opensea	UP
ADARB2	10p15.3	cg02445968	1.50823e-07	0.171636	Body-opensea	UP
ADARB2	10p15.3	cg02560863	8.9171e-09	0.210905	Body-opensea	UP
ADARB2	10p15.3	cg02609848	6.80277e-05	-0.18323	TSS1500-shore	DOWN
ADARB2	10p15.3	cg02697989	0.000237575	0.0890219	Body-shelf	UP
ADARB2	10p15.3	cg02887530	7.35556e-06	0.115816	Body-opensea	UP
ADARB2	10p15.3	cg02899206	4.6224e-30	-0.57148	TSS200-island	DOWN
ADARB2	10p15.3	cg02924954	7.20728e-05	0.118824	Body-opensea	UP
ADARB2	10p15.3	cg03213833	2.79099e-05	0.176738	Body-opensea	UP
ADARB2	10p15.3	cg03277925	0.0165189	0.0399865	Body-opensea	UP
ADARB2	10p15.3	cg03410436	6.39274e-21	-0.43895	TSS200-island	DOWN
ADARB2	10p15.3	cg03480068	1.91155e-13	0.32811	Body-opensea	UP
ADARB2	10p15.3	cg03678558	4.30778e-05	0.149443	Body-opensea	UP
ADARB2	10p15.3	cg03717931	7.1471e-06	0.133079	Body-opensea	UP
ADARB2	10p15.3	cg03754605	0.00140452	0.119498	Body-shelf	UP
ADARB2	10p15.3	cg04012681	3.04172e-08	0.240505	Body-opensea	UP
ADARB2	10p15.3	cg04245026	0.0309137	0.079452	Body-shelf	UP
ADARB2	10p15.3	cg04278975	1.92057e-06	0.168453	Body-opensea	UP
ADARB2	10p15.3	cg04344021	9.92914e-05	0.117406	Body-opensea	UP
ADARB2	10p15.3	cg04401038	0.0290572	-0.08501	Body-opensea	DOWN
ADARB2	10p15.3	cg04513549	0.000256561	0.0946738	Body-opensea	UP
ADARB2	10p15.3	cg04636331	0.000131148	0.197641	Body-shelf	UP
ADARB2	10p15.3	cg04724406	7.27265e-05	0.168568	Body-opensea	UP
ADARB2	10p15.3	cg04855826	0.00450231	0.0721537	Body-opensea	UP
ADARB2	10p15.3	cg04930661	1.21303e-06	0.148135	Body-opensea	UP
ADARB2	10p15.3	cg04941831	4.99071e-08	0.129011	Body-opensea	UP
ADARB2	10p15.3	cg04976075	1.2212e-12	0.140707	Body-island	UP
ADARB2	10p15.3	cg05289540	0.0321794	0.0572705	Body-shore	UP
ADARB2	10p15.3	cg05307923	1.65654e-25	-0.480377	1stExon-island	DOWN
ADARB2	10p15.3	cg05407757	0.033728	-0.00866492	Body-opensea	DOWN
ADARB2	10p15.3	cg05431532	2.25832e-14	0.287914	Body-opensea	UP
ADARB2	10p15.3	cg05441518	0.0231493	0.0935812	Body-shore	UP
ADARB2	10p15.3	cg05541367	0.0292669	0.0531225	Body-opensea	UP
ADARB2	10p15.3	cg05595753	4.1873e-05	0.134452	Body-island	UP
ADARB2	10p15.3	cg05810886	5.02616e-11	0.29781	Body-opensea	UP
ADARB2	10p15.3	cg06403156	0.0142485	-0.0984196	Body-opensea	DOWN
ADARB2	10p15.3	cg06563471	2.29895e-10	0.293333	Body-shore	UP
ADARB2	10p15.3	cg06730723	3.05321e-18	-0.405548	TSS200-island	DOWN
ADARB2	10p15.3	cg06764387	0.00481114	0.0904477	Body-opensea	UP
ADARB2	10p15.3	cg06889571	0.0252616	0.104236	Body-shore	UP
ADARB2	10p15.3	cg07025949	6.05433e-17	-0.416841	Body-island	DOWN
ADARB2	10p15.3	cg07137277	0.0397505	0.064604	Body-shore	UP
ADARB2	10p15.3	cg07156138	0.0055233	0.0520782	Body-island	UP
ADARB2	10p15.3	cg07162000	2.43767e-14	0.498771	Body-shelf	UP
ADARB2	10p15.3	cg07215869	0.00881488	0.0789712	Body-opensea	UP
ADARB2	10p15.3	cg07356555	0.0104624	0.0559231	Body-island	UP
ADARB2	10p15.3	cg07488920	6.62373e-05	0.164557	Body-opensea	UP
ADARB2	10p15.3	cg07568644	2.52532e-07	0.143816	Body-shore	UP
ADARB2	10p15.3	cg07728307	4.50536e-08	0.24018	Body-shore	UP
ADARB2	10p15.3	cg07815694	3.24576e-07	0.148626	Body-shore	UP
ADARB2	10p15.3	cg07869405	0.0090196	0.0407175	Body-opensea	UP
ADARB2	10p15.3	cg07928363	2.54621e-17	0.32483	Body-shore	UP
ADARB2	10p15.3	cg08218646	1.88462e-08	0.236676	Body-opensea	UP
ADARB2	10p15.3	cg08284873	4.32153e-06	0.153037	Body-opensea	UP
ADARB2	10p15.3	cg08302300	2.79455e-06	0.151691	Body-island	UP
ADARB2	10p15.3	cg08678202	8.9135e-05	0.116743	Body-opensea	UP
ADARB2	10p15.3	cg08822417	2.76632e-06	0.244471	Body-opensea	UP
ADARB2	10p15.3	cg08944086	7.25716e-05	0.178416	3'UTR-shore	UP
ADARB2	10p15.3	cg08971562	0.00116446	0.147979	Body-shelf	UP
ADARB2	10p15.3	cg09045305	0.00296628	0.0710428	Body-opensea	UP
ADARB2	10p15.3	cg09251910	1.12726e-06	0.201965	Body-shelf	UP
ADARB2	10p15.3	cg09316607	2.15633e-05	0.181574	Body-opensea	UP
[truncated: 115,027 more rows]
