# Supplementary material for: CpG Site-Based Signature Predicts Survival of Colorectal Cancer
Source: Biomedicines. 2022 Dec 7;10(12):3163. doi: 10.3390/biomedicines10123163 (PMC9776399; doi:10.3390/biomedicines10123163)
Supplement: Supplementary file 1 [file biomedicines-10-03163-s001.zip › JIANDE-HICKS-CRC-SUPPLEMENTARY-Table-S2-29OCT2022-SUBMITTED.xlsx]

## Sheet: DMP_genes_thr_cyto.new
Supplementary Table S2 Complete list of all the 779 CpG sites and the 464 genes associated with CRC used in pathway analysis including CpG sites and genes predictive of survival
Gene Name	Chromosome Position	probe I-CpG	P-value	deltaBeta	feat.cgi = DMR	change: Up = hypermethylated; down = hypomethylation
A2BP1	16p13.3	cg06035708	1.54451e-17	0.505129	5'UTR-shelf	UP
ACOT7	1p36.31	cg06834177	6.84819e-24	0.565184	Body-opensea	UP
ADAMTS12	5p13.3-p13.2	cg04578894	2.11364e-19	0.531118	Body-opensea	UP
ADAMTS2	5q35.3	cg14409941	1.46171e-33	-0.505517	Body-island	DOWN
ADAMTS5	21q21.3	cg08190291	2.21112e-18	-0.502481	TSS200-island	DOWN
ADAMTS5	21q21.3	cg21646598	1.46147e-24	-0.575102	TSS1500-island	DOWN
ADARB2	10p15.3	cg02899206	4.6224e-30	-0.57148	TSS200-island	DOWN
ADARB2	10p15.3	cg23684973	1.55437e-29	-0.54711	TSS1500-island	DOWN
ADCY1	7p12.3	cg25322847	1.12969e-28	0.565448	Body-shelf	UP
ADCY2	5p15.31	cg26129110	1.70704e-26	0.513658	Body-opensea	UP
ADHFE1	8q13.1	cg01588438	1.07127e-36	-0.709539	TSS200-island	DOWN
ADHFE1	8q13.1	cg01988129	6.84486e-32	-0.512525	Body-island	DOWN
ADHFE1	8q13.1	cg08090772	8.19398e-32	-0.563294	TSS200-island	DOWN
ADHFE1	8q13.1	cg09383816	7.76408e-34	-0.659752	TSS200-island	DOWN
ADHFE1	8q13.1	cg18065361	1.68176e-29	-0.587423	TSS200-island	DOWN
ADHFE1	8q13.1	cg19283840	2.52608e-31	-0.54432	TSS200-island	DOWN
ADHFE1	8q13.1	cg20295442	3.58727e-35	-0.667923	TSS200-island	DOWN
ADHFE1	8q13.1	cg20912169	7.50108e-35	-0.63684	5'UTR-island	DOWN
ADRB3	8p11.23	cg09258813	3.28659e-20	-0.51405	1stExon-island	DOWN
AEBP1	7p13	cg14249876	1.5829e-23	-0.59158	1stExon-opensea	DOWN
AGRN	1p36.33	cg09248054	7.97535e-30	-0.615311	Body-island	DOWN
AGRN	1p36.33	cg16318112	2.59206e-30	-0.572197	Body-island	DOWN
AHRR	5p15.33	cg14453201	1.07333e-17	-0.508198	Body-island	DOWN
AKR1B1	7q33	cg08167706	1.86339e-16	-0.537259	TSS1500-shore	DOWN
AKR1D1	7q33	cg15002691	4.60562e-25	0.558905	TSS200-opensea	UP
AMPH	7p14.1	cg02383130	4.73139e-20	-0.500484	5'UTR-island	DOWN
AMPH	7p14.1	cg07034660	1.10323e-22	-0.558705	Body-shore	DOWN
AMPH	7p14.1	cg07926691	2.17797e-27	-0.519159	5'UTR-island	DOWN
AMPH	7p14.1	cg10293925	2.29887e-27	-0.540079	5'UTR-island	DOWN
AMPH	7p14.1	cg10351740	1.32299e-28	0.557199	Body-opensea	UP
AMPH	7p14.1	cg12590430	2.57283e-24	0.543202	Body-opensea	UP
AMPH	7p14.1	cg14085012	5.38641e-27	0.564734	Body-opensea	UP
AMPH	7p14.1	cg19875547	8.40039e-31	-0.537705	Body-island	DOWN
AMPH	7p14.1	cg26122980	7.20148e-30	-0.629073	5'UTR-island	DOWN
ANGPT1	8q23.1	cg02130329	8.67382e-19	0.501664	Body-opensea	UP
ANGPT1	8q23.1	cg15595627	1.97153e-21	0.511896	Body-opensea	UP
ANK1	8p11.21	cg17331296	7.24339e-28	-0.519565	1stExon-island	DOWN
ANKRD13B	17q11.2	cg21101720	2.93711e-23	-0.606185	Body-island	DOWN
ANTXR1	2p13.3	cg27490875	2.59058e-26	0.505039	Body-opensea	UP
ANXA2	15q22.2	cg22365276	8.76305e-26	0.62382	5'UTR-shore	UP
APCS	1q23.2	cg21291134	2.092e-20	0.506539	3'UTR-opensea	UP
AQP5	12q13.12	cg26328335	4.62589e-19	-0.510627	TSS1500-island	DOWN
ARHGAP15	2q22.2-q22.3	cg12058385	1.3561e-22	0.501629	Body-opensea	UP
ARNT2	15q25.1	cg08942191	1.32818e-25	0.53118	Body-opensea	UP
ARPP-21	3p22.3	cg01210307	2.9992e-22	0.550507	Body-opensea	UP
ATP11A	13q34	cg08162124	1.02014e-22	-0.504727	Body-shore	DOWN
ATP13A5	3q29	cg01748263	6.35717e-21	0.526501	TSS1500-opensea	UP
ATP6V1G3	1q31.3	cg12958813	9.0794e-25	0.621226	Body-opensea	UP
ATP8A2	13q12.13	cg12778938	9.23521e-27	0.526953	Body-opensea	UP
ATP8B2	1q21.3	cg00581482	1.23703e-22	-0.548913	5'UTR-island	DOWN
ATP8B2	1q21.3	cg08190044	1.72345e-22	-0.529856	5'UTR-island	DOWN
AUTS2	7q11.22	cg21393713	9.58205e-32	-0.518147	1stExon-island	DOWN
AVP	1q44, 20p13	cg23035419	4.05487e-20	0.527578	TSS1500-shore	UP
AVPR1A	12q14.2	cg12516059	3.34824e-23	-0.558439	1stExon-shore	DOWN
B3GNTL1	17q25.3	cg10344477	1.49641e-27	0.532036	Body-shelf	UP
BAI3	6q12-q13	cg01618102	5.81066e-26	0.57598	Body-opensea	UP
BARHL2	1p22.2	cg26332310	2.47612e-19	-0.500351	1stExon-island	DOWN
BCAT1	12p12.1	cg13980808	1.09559e-18	-0.552227	Body-shore	DOWN
BCKDHB	6q14.1	cg03354616	2.89312e-25	0.519612	Body-opensea	UP
BEND5	1p33	cg11666087	3.86041e-19	-0.507004	1stExon-island	DOWN
BEND5	1p33	cg16573178	7.29705e-17	-0.507577	1stExon-island	DOWN
BOLL	2q33.1	cg03774803	1.99391e-25	-0.556118	1stExon-island	DOWN
BOLL	2q33.1	cg13356896	2.03129e-28	-0.585909	TSS200-island	DOWN
BOLL	2q33.1	cg24589459	4.46428e-19	-0.502509	TSS1500-island	DOWN
C10orf90	10q26.2	cg09621603	1.23492e-25	0.534529	TSS200-opensea	UP
C13orf38	13q13.3	cg13455704	1.35229e-22	-0.579884	Body-island	DOWN
C13orf38	13q13.3	cg15167956	1.94084e-23	-0.522093	1stExon-island	DOWN
C14orf37	14q23.1	cg16499677	1.03941e-25	0.613832	Body-opensea	UP
C17orf46	17q21.31	cg04992638	1.25997e-22	-0.552275	Body-island	DOWN
C17orf46	17q21.31	cg08247376	1.64059e-22	-0.516827	Body-island	DOWN
C17orf46	17q21.31	cg13001868	3.15311e-25	-0.573638	Body-island	DOWN
C1orf228	1p34.1	cg03320492	8.68484e-25	0.526117	Body-shore	UP
C1orf228	1p34.1	cg13051977	1.23968e-22	0.528526	5'UTR-opensea	UP
C1orf70	1p36.33	cg00813378	3.52343e-30	-0.552259	Body-island	DOWN
C1orf70	1p36.33	cg16306898	8.17595e-38	-0.515099	1stExon-shore	DOWN
C1orf70	1p36.33	cg16601494	1.22957e-41	-0.624565	5'UTR-shore	DOWN
C1QTNF7	4p15.32	cg05003411	1.79924e-23	0.509046	TSS1500-opensea	UP
C20orf79	20p11.23	cg07561132	2.02742e-26	0.512578	1stExon-opensea	UP
C6orf10	6p21.32	cg02808240	1.48912e-25	0.529273	Body-opensea	UP
C6orf10	6p21.32	cg16905004	4.54351e-26	0.593452	Body-opensea	UP
C6orf10	6p21.32	cg21750915	4.11479e-26	0.580126	Body-opensea	UP
C6orf186	6q21	cg10259748	8.56976e-20	-0.515051	Body-island	DOWN
C6orf217	6q23.3	cg06705361	4.04681e-25	0.519394	Body-opensea	UP
C7orf16	7p14.3	cg23950788	7.64656e-31	0.598376	5'UTR-opensea	UP
C7orf53	7q31.1	cg19543867	1.19629e-17	0.510755	Body-opensea	UP
C7orf66	7q31.1	cg21462681	1.00041e-18	0.507084	Body-opensea	UP
C8orf42	8p23.3	cg19019537	9.87858e-16	-0.507958	TSS1500-island	DOWN
C8orf56	8q22.3	cg10163483	4.37962e-22	-0.530901	Body-island	DOWN
C8orf56	8q22.3	cg14284952	5.34253e-20	-0.553118	Body-island	DOWN
C9orf50	9q34.11	cg09731694	1.81054e-32	-0.515125	1stExon-island	DOWN
C9orf50	9q34.11	cg13405887	4.57689e-47	-0.53175	1stExon-island	DOWN
C9orf50	9q34.11	cg14015706	8.67806e-39	-0.588319	1stExon-island	DOWN
CACNA2D1	7q21.11	cg25585043	1.03808e-27	0.558696	Body-opensea	UP
CACNA2D1	7q21.11	cg26613778	2.4383e-28	0.562384	Body-opensea	UP
CACNA2D3	3p21.1-p14.3	cg23487721	2.02796e-24	0.520842	Body-opensea	UP
CADM2	3p12.1	cg05152589	1.17063e-18	-0.504761	5'UTR-island	DOWN
CALCR	7q21.3	cg20276156	2.4268e-20	-0.578917	TSS1500-shore	DOWN
CARD6	5p13.1	cg05981038	8.98702e-18	0.528034	1stExon-opensea	UP
CASR	3q13.33-q21.1	cg05937969	1.36985e-22	-0.583497	5'UTR-island	DOWN
CASR	3q13.33-q21.1	cg25729826	9.42709e-24	-0.540082	5'UTR-island	DOWN
CBLN2	18q22.3	cg03561455	1.7777e-17	-0.509838	5'UTR-island	DOWN
CBLN2	18q22.3	cg21902544	2.00702e-23	-0.522463	1stExon-island	DOWN
CC2D2A	4p15.32	cg18797590	3.93768e-33	0.518236	Body-opensea	UP
CCDC48	3q21.3	cg02604524	2.10723e-26	-0.564016	1stExon-island	DOWN
CCDC48	3q21.3	cg11641611	1.37497e-27	-0.644256	TSS200-island	DOWN
CCDC48	3q21.3	cg20506715	8.15413e-25	-0.625412	TSS200-island	DOWN
CCL7	17q12	cg01520122	1.0616e-19	0.518641	TSS1500-opensea	UP
CD1B	1q23.1	cg04574507	5.42647e-23	0.522512	Body-opensea	UP
CD1C	1q23.1	cg27534912	1.08132e-28	0.535004	TSS1500-opensea	UP
CD1D	1q23.1	cg18234111	8.98039e-33	0.565047	3'UTR-opensea	UP
CDH12	5p14.3	cg04480386	1.32185e-20	-0.577484	5'UTR-opensea	DOWN
CDH13	16q23.3	cg05847519	1.14021e-18	0.523077	3'UTR-opensea	UP
CDH4	20q13.33	cg07198552	3.89078e-25	-0.523925	Body-island	DOWN
CDK14	7q21.13	cg05467568	3.68733e-23	0.536737	Body-opensea	UP
CDK14	7q21.13	cg09314495	2.5711e-28	0.610544	Body-opensea	UP
CDK14	7q21.13	cg19617217	2.41838e-27	0.508188	Body-opensea	UP
CDK14	7q21.13	cg21769057	2.86001e-16	0.522742	Body-opensea	UP
CDK14	7q21.13	cg25619459	1.92498e-28	0.602846	Body-opensea	UP
CDK14	7q21.13	cg27193735	2.22559e-25	0.592427	Body-opensea	UP
CHL1	12p11.21, 3p26.3	cg01295518	6.88906e-16	-0.507863	TSS1500-island	DOWN
CHRM2	7q33	cg26253500	1.78941e-25	0.560149	5'UTR-opensea	UP
CHST10	2q11.2	cg18845236	3.69319e-20	0.545002	Body-opensea	UP
CHST2	3q24	cg08774368	1.20869e-23	-0.519214	5'UTR-island	DOWN
CHST2	3q24	cg17373442	6.80442e-39	-0.572819	Body-island	DOWN
CHST2	3q24	cg23749856	8.96824e-22	-0.535601	Body-island	DOWN
CLDN1	3q28	cg25330387	7.66523e-21	0.519634	Body-shore	UP
CMTM3	16q22.1	cg01434608	2.2489e-18	-0.520207	TSS1500-shore	DOWN
CMTM3	16q22.1	cg16335762	6.10761e-20	-0.523592	TSS1500-shore	DOWN
CNNM1	10q24.2	cg03629943	3.18077e-27	-0.503512	1stExon-island	DOWN
CNNM1	10q24.2	cg25842285	1.42219e-23	-0.525961	1stExon-island	DOWN
CNR1	5q31, 5q31.3, 6q15	cg21572719	3.84646e-27	0.517695	5'UTR-opensea	UP
CNTN6	3p26.3	cg16522250	3.39009e-20	0.541233	Body-opensea	UP
COL12A1	6q13-q14.1	cg25290482	1.913e-22	0.503165	Body-opensea	UP
COL14A1	8q24.12	cg26626663	7.10906e-22	-0.551592	5'UTR-shore	DOWN
COL24A1	1p22.3	cg07143532	1.51111e-23	-0.518001	Body-island	DOWN
COL25A1	4q25	cg07095995	1.54149e-25	-0.526463	TSS200-island	DOWN
COL25A1	4q25	cg14779271	2.35946e-23	0.530455	Body-opensea	UP
COL4A1	13q34	cg21938148	2.67606e-37	-0.613404	Body-island	DOWN
COL4A1	13q34	cg22757824	7.49394e-25	-0.510077	TSS1500-island	DOWN
COL4A1	13q34	cg27130075	9.40195e-25	0.510819	Body-opensea	UP
COL4A1	13q34	cg27546237	1.20441e-21	-0.509986	TSS1500-island	DOWN
COL4A2	13q34	cg02100381	9.79187e-32	0.589377	Body-opensea	UP
COL4A2	13q34	cg06951647	3.68002e-22	0.572015	Body-opensea	UP
COL8A1	3q12.1	cg21175685	8.67376e-27	0.503536	5'UTR-opensea	UP
COL9A1	6q13	cg11942059	1.55514e-28	0.537918	TSS1500-opensea	UP
CPA4	7q32.2	cg01796223	8.47198e-29	0.545151	1stExon-opensea	UP
CPLX1	4p16.3	cg07434284	3.15236e-25	-0.524579	3'UTR-island	DOWN
CPLX1	4p16.3	cg17128947	3.3834e-34	-0.596092	3'UTR-island	DOWN
CREB3L2	7q33	cg09271097	5.20477e-22	0.547569	Body-opensea	UP
CREB5	7p15.1-p14.3	cg11093548	7.63544e-22	-0.508028	5'UTR-island	DOWN
CRHR2	7p14.3	cg24610236	1.15285e-24	-0.579447	1stExon-island	DOWN
CSNK1A1L	13q13.3	cg03904639	7.15442e-20	0.534255	1stExon-opensea	UP
CST7	20p11.21	cg26450106	1.17477e-29	0.530972	TSS1500-opensea	UP
CTNNA2	2p12	cg06968859	2.87121e-22	0.507888	Body-opensea	UP
CYP7B1	8q12.3	cg16151924	3.05905e-27	0.513711	Body-opensea	UP
DAAM2	6p21.2	cg19419054	1.17349e-17	0.542342	5'UTR-opensea	UP
DAB1	1p32.2	cg03384825	6.29235e-20	-0.504113	5'UTR-island	DOWN
DAB2IP	9q33.2	cg14063008	7.56119e-18	-0.527325	Body-shore	DOWN
DAB2IP	9q33.2	cg27650175	6.40541e-18	-0.502548	Body-shore	DOWN
DAOA	13q33.2	cg01297020	1.93946e-20	0.557708	TSS1500-opensea	UP
DBC1	8p21.3, 9q33.1	cg12821278	2.33283e-29	-0.64814	TSS200-island	DOWN
DBX2	12q12	cg13186327	1.34174e-16	-0.547886	TSS200-island	DOWN
DCC	18q21.2	cg07897248	9.43194e-20	-0.500687	TSS200-shore	DOWN
DCC	18q21.2	cg21669679	4.23109e-20	-0.500561	5'UTR-shore	DOWN
DCLK1	13q13.3	cg20219457	9.95168e-29	-0.61424	1stExon-island	DOWN
DCLK1	13q13.3	cg24239329	1.37911e-20	-0.538592	TSS200-island	DOWN
DCLK1	13q13.3	cg25012919	3.75874e-23	-0.511159	TSS200-island	DOWN
DEFB121	20q11.21	cg14727409	5.14382e-20	0.509082	TSS1500-opensea	UP
DEFB122	20q11.21	cg01349088	2.54321e-24	0.518064	Body-opensea	UP
DEFB135	8p23.1	cg22743884	8.82745e-30	0.613269	1stExon-opensea	UP
DIRC3	2q35	cg20103054	1.19533e-21	0.508425	Body-shore	UP
DKFZP434H168		cg00246932	5.72628e-22	-0.541637	TSS200-shelf	DOWN
DKFZP434H168		cg07700514	6.40118e-25	-0.574955	TSS200-shelf	DOWN
DKFZP434H168		cg07829842	4.66183e-21	-0.517752	TSS200-shelf	DOWN
DLG2	11q14.1, 17q21.31	cg14716968	4.83837e-29	0.534367	TSS1500-opensea	UP
DMRTA1	9p21.3	cg14338345	8.29251e-20	-0.51481	1stExon-island	DOWN
DOCK2	5q35.1	cg04730794	1.73105e-24	0.510483	Body-opensea	UP
DOK5	20q13.2	cg00741836	2.42537e-27	-0.540748	TSS200-island	DOWN
DOK5	20q13.2	cg20107395	1.08861e-32	-0.509516	1stExon-island	DOWN
DOK6	18q22.2	cg12799689	1.5503e-25	-0.543099	TSS1500-island	DOWN
DOK6	18q22.2	cg27347269	4.51336e-21	-0.536221	TSS1500-island	DOWN
DPP10	2q14.1	cg12666279	2.57244e-17	-0.548869	TSS1500-island	DOWN
DPP10	2q14.1	cg16863522	1.17381e-24	0.561924	3'UTR-opensea	UP
DPP6	7q36.2	cg26738880	4.6724e-16	0.502464	Body-opensea	UP
DSCR6	21q22.13	cg16886987	8.43532e-25	-0.604996	TSS1500-island	DOWN
DUSP6	12q21.33	cg27365701	4.44378e-25	0.621024	Body-shore	UP
DYDC2	10q23.1	cg25535587	4.05526e-18	-0.515387	TSS200-island	DOWN
DYNC1I1	7q21.3	cg03716590	3.32245e-21	0.542183	Body-opensea	UP
EFS	14q11.2	cg18844382	3.51455e-26	-0.50353	TSS200-island	DOWN
ELMO1	7p14.2-p14.1	cg06159352	1.64536e-17	-0.506578	5'UTR-island	DOWN
EPB41L4A	5q22.1-q22.2	cg15536663	8.67806e-39	0.622947	Body-opensea	UP
EPHA6	3q11.2	cg01556799	6.26667e-24	0.530426	Body-opensea	UP
EPHA6	3q11.2	cg05827732	8.89613e-19	-0.505095	1stExon-shore	DOWN
EPHA6	3q11.2	cg11410023	5.09477e-24	-0.556401	1stExon-island	DOWN
EPHA6	3q11.2	cg26364205	7.96392e-22	-0.510902	1stExon-shore	DOWN
EPHB6	7q34	cg12251828	1.41353e-26	0.608098	5'UTR-opensea	UP
EPHB6	7q34	cg14842771	8.312e-22	0.539853	5'UTR-opensea	UP
EVC	4p16.2	cg17460447	3.90937e-23	-0.53509	1stExon-shore	DOWN
EVC	4p16.2	cg21210758	3.50467e-25	-0.515372	1stExon-shore	DOWN
EYA4	6q23.2	cg01328892	1.42473e-29	-0.570756	TSS200-island	DOWN
EYA4	6q23.2	cg05493394	4.61732e-18	-0.503378	TSS1500-shore	DOWN
EYA4	6q23.2	cg11664500	7.07745e-27	-0.562283	TSS200-island	DOWN
EYA4	6q23.2	cg11942956	1.65332e-27	-0.511477	TSS200-island	DOWN
EYA4	6q23.2	cg14270292	5.39888e-28	-0.560738	5'UTR-island	DOWN
EYA4	6q23.2	cg14287112	7.96748e-27	-0.534377	TSS200-island	DOWN
EYA4	6q23.2	cg14343214	1.82862e-19	-0.528112	TSS1500-shore	DOWN
EYA4	6q23.2	cg14817541	3.5966e-26	-0.536059	5'UTR-island	DOWN
EYA4	6q23.2	cg20286200	1.81054e-32	-0.57526	TSS1500-island	DOWN
EYA4	6q23.2	cg20787173	2.55472e-27	-0.509834	TSS200-island	DOWN
EYA4	6q23.2	cg21607030	2.13411e-30	-0.634429	5'UTR-island	DOWN
EYA4	6q23.2	cg22871668	4.26877e-28	-0.558323	TSS200-island	DOWN
EYA4	6q23.2	cg24675448	1.36962e-19	-0.554775	5'UTR-island	DOWN
EYA4	6q23.2	cg26449787	1.7808e-25	-0.526162	TSS1500-island	DOWN
F7	13q34	cg26593267	2.57901e-24	-0.51224	Body-island	DOWN
FAM115A	7q35	cg01030534	4.73646e-30	-0.594619	5'UTR-shelf	DOWN
FAM115A	7q35	cg02245020	7.13192e-26	-0.589631	5'UTR-shore	DOWN
FAM115A	7q35	cg03225210	5.73242e-30	-0.598858	5'UTR-shelf	DOWN
FAM115A	7q35	cg03514404	2.30834e-29	-0.607515	5'UTR-shelf	DOWN
FAM13C	10q21.1	cg05254221	2.58897e-23	0.511482	Body-opensea	UP
FAM196A	10q26.2	cg08218734	4.68461e-24	-0.567138	5'UTR-island	DOWN
FAM19A4	3p14.1	cg09868336	8.54198e-27	-0.552174	TSS200-island	DOWN
FAM20C	7p22.3	cg01896517	1.83646e-18	0.500832	Body-shore	UP
FAM20C	7p22.3	cg07768501	3.04515e-21	0.514744	Body-shelf	UP
FAM49A	2p24.2	cg10090418	5.46308e-22	0.5254	Body-opensea	UP
FAM49A	2p24.2	cg23839180	8.12093e-26	0.554893	5'UTR-opensea	UP
FBLIM1	1p36.21	cg13484546	5.03643e-27	-0.552586	TSS1500-shore	DOWN
FBLIM1	1p36.21	cg16519300	8.6771e-27	-0.526885	TSS1500-shore	DOWN
FBLIM1	1p36.21	cg26036626	7.51158e-30	-0.600615	5'UTR-island	DOWN
FBN2	5q23.3	cg01939274	6.60136e-20	-0.592155	TSS1500-island	DOWN
FBN2	5q23.3	cg06993118	4.34369e-21	-0.543187	TSS1500-island	DOWN
FBN2	5q23.3	cg11965976	8.43833e-24	-0.623104	TSS1500-island	DOWN
FBN2	5q23.3	cg25084878	1.79116e-22	-0.504336	1stExon-island	DOWN
FBN2	5q23.3	cg25532099	7.33327e-22	-0.545626	TSS1500-island	DOWN
FBXL21	5q31.1	cg20924470	3.58121e-25	-0.510732	TSS200-island	DOWN
FEZF2	3p14.2	cg12988424	1.40086e-22	-0.517241	Body-shore	DOWN
FGF12	3q28-q29	cg04350913	1.8425e-21	-0.502913	5'UTR-island	DOWN
FGF14	13q33.1	cg10069736	2.62564e-21	0.538828	Body-opensea	UP
FGF14	13q33.1	cg16398329	6.50065e-19	-0.513095	Body-island	DOWN
FGF14	13q33.1	cg17868723	9.42614e-20	0.53722	Body-opensea	UP
FGF14	13q33.1	cg22583065	2.3253e-27	-0.536468	Body-island	DOWN
FGF14	13q33.1	cg24507144	4.04417e-17	-0.55033	Body-island	DOWN
FGF5	4q21.21	cg05894124	6.82658e-16	-0.513701	TSS1500-shore	DOWN
FIGN	2q24.3	cg04457196	4.33438e-20	-0.516899	TSS1500-island	DOWN
FIGN	2q24.3	cg06564900	8.86507e-27	-0.561089	TSS200-shore	DOWN
FIGN	2q24.3	cg15259986	8.18559e-28	-0.586431	TSS200-shore	DOWN
FIGN	2q24.3	cg20593611	6.50513e-25	-0.501677	TSS1500-island	DOWN
FLG	1q21.3, 8p11.23	cg10500702	1.61482e-21	0.503633	TSS1500-opensea	UP
FLI1	11q24.3	cg02526522	6.76039e-25	-0.689908	TSS200-island	DOWN
FLI1	11q24.3	cg06072021	2.55157e-30	-0.586477	1stExon-island	DOWN
FLI1	11q24.3	cg11017065	2.94836e-40	-0.706374	Body-island	DOWN
FLI1	11q24.3	cg13755070	3.51752e-24	-0.690801	TSS200-island	DOWN
FLI1	11q24.3	cg17872757	1.16995e-33	-0.714458	Body-island	DOWN
FLI1	11q24.3	cg19897940	7.53769e-23	-0.591707	TSS200-island	DOWN
FLI1	11q24.3	cg27028555	2.74987e-27	-0.557102	TSS1500-island	DOWN
FLJ16779		cg18412834	4.59472e-27	-0.555171	TSS200-island	DOWN
FMN2	1q43	cg07418387	7.98153e-24	0.549607	Body-shelf	UP
FOLH1	11p11.12	cg25346915	1.63394e-24	-0.500631	1stExon-island	DOWN
FOXE1	9q22.33	cg24393316	7.74307e-22	-0.516028	1stExon-island	DOWN
FOXI2	10q26.2	cg16642284	3.41949e-18	-0.522939	TSS200-island	DOWN
FREM2	13q13.3	cg19582128	3.65317e-19	0.524935	1stExon-shelf	UP
FRMD4A	10p13	cg14649650	3.01016e-21	-0.505334	Body-island	DOWN
GAD2	10p12.1	cg00733780	7.93117e-23	-0.537974	TSS200-island	DOWN
GALNT13	2q23.3-q24.1	cg12079322	4.11838e-20	-0.53607	5'UTR-shore	DOWN
GALNT14	2p23.1	cg21583226	2.82599e-20	-0.503599	Body-island	DOWN
GALNT9	12q24.33	cg08912860	8.64294e-26	0.558188	Body-shore	UP
GALR1	18q23	cg03502002	9.06752e-21	-0.526476	1stExon-island	DOWN
GAS1	9q21.33	cg14416311	1.57482e-25	-0.549019	1stExon-island	DOWN
GAS7	17p13.1	cg25116216	2.74209e-22	-0.503639	1stExon-island	DOWN
GATA2	3q21.3	cg16674492	1.25837e-17	-0.501693	5'UTR-island	DOWN
GATA3	10p14	cg10008757	3.36425e-19	-0.508502	5'UTR-island	DOWN
GATA5	20q13.33	cg02484469	6.41729e-23	-0.56008	TSS200-island	DOWN
GATA5	20q13.33	cg08568720	3.1876e-22	-0.57147	TSS1500-island	DOWN
GATA5	20q13.33	cg11982072	1.31897e-19	-0.529794	TSS1500-island	DOWN
GATA5	20q13.33	cg12664464	6.37237e-24	-0.578201	1stExon-island	DOWN
GATA5	20q13.33	cg13845982	3.7355e-22	-0.587036	TSS200-island	DOWN
GATA5	20q13.33	cg14831174	6.78646e-20	-0.518622	5'UTR-island	DOWN
GATA5	20q13.33	cg14980983	5.10548e-23	-0.567824	TSS200-island	DOWN
GATA5	20q13.33	cg16714055	4.18304e-20	-0.55238	TSS1500-island	DOWN
GATA5	20q13.33	cg16919517	1.17962e-18	-0.555495	5'UTR-island	DOWN
GATA5	20q13.33	cg20265733	3.61559e-23	-0.593139	TSS200-island	DOWN
GATA5	20q13.33	cg23770904	1.27765e-25	-0.557133	TSS1500-island	DOWN
GATA5	20q13.33	cg24500900	3.49939e-21	-0.505624	TSS1500-island	DOWN
GC	4q13.3	cg07376029	1.78816e-28	0.516987	TSS1500-opensea	UP
GDF6	8q22.1	cg00421139	7.44756e-34	-0.574005	1stExon-island	DOWN
GDF6	8q22.1	cg03734437	5.14684e-27	-0.535436	TSS1500-island	DOWN
GFRA1	10q25.3	cg06298519	6.19075e-23	-0.572209	5'UTR-island	DOWN
GFRA1	10q25.3	cg08194313	7.08732e-25	-0.535436	1stExon-island	DOWN
GFRA1	10q25.3	cg13320291	1.00512e-27	-0.519725	Body-island	DOWN
GFRA1	10q25.3	cg13890706	2.02737e-23	-0.501603	1stExon-island	DOWN
GFRA1	10q25.3	cg18044663	3.15161e-23	-0.502686	5'UTR-island	DOWN
GFRA1	10q25.3	cg18672939	8.07292e-23	-0.56933	1stExon-island	DOWN
GFRA1	10q25.3	cg19485539	1.56332e-26	-0.589948	5'UTR-island	DOWN
GFRA1	10q25.3	cg27341926	3.02607e-24	-0.510828	1stExon-island	DOWN
GFRA4	20p13	cg25164624	3.60867e-32	-0.574172	Body-island	DOWN
GFRAL	6p12.1	cg23978358	1.0429e-25	0.503808	TSS1500-opensea	UP
GLB1L3	11q25	cg03315869	2.2613e-24	-0.545814	Body-island	DOWN
GLB1L3	11q25	cg05621343	2.63209e-19	-0.545754	TSS200-island	DOWN
GLB1L3	11q25	cg06149302	2.23078e-20	-0.532156	Body-island	DOWN
GLI3	7p14.1	cg21536074	7.58169e-25	0.551691	Body-opensea	UP
GLI3	7p14.1	cg25726664	3.11025e-16	-0.503534	TSS1500-island	DOWN
GLRB	4q32.1	cg11163620	4.63473e-31	-0.572146	5'UTR-island	DOWN
GLRB	4q32.1	cg22065614	3.08741e-33	-0.509117	1stExon-island	DOWN
GNAO1	16q13	cg10273340	3.01026e-27	-0.503611	TSS1500-island	DOWN
GNASAS	20q13.32	cg00636769	2.56443e-22	0.502438	Body-opensea	UP
GNPNAT1	14q22.1	cg04150276	6.55653e-20	0.505171	5'UTR-shore	UP
GPC5	13q31.3	cg12510717	2.68938e-22	0.517039	Body-shelf	UP
GPC5	13q31.3	cg16437048	5.14246e-17	0.509237	3'UTR-opensea	UP
GPC6	13q31.3-q32.1	cg01423335	3.26697e-20	-0.561082	Body-shore	DOWN
GPC6	13q31.3-q32.1	cg05188268	8.89298e-21	0.516806	Body-opensea	UP
GPC6	13q31.3-q32.1	cg07576142	4.22448e-32	-0.680814	1stExon-island	DOWN
GPC6	13q31.3-q32.1	cg16792800	3.93768e-33	-0.55562	1stExon-island	DOWN
GPC6	13q31.3-q32.1	cg18058689	2.28022e-32	-0.511114	1stExon-island	DOWN
GPC6	13q31.3-q32.1	cg19824907	1.82868e-27	-0.542973	1stExon-island	DOWN
GPM6A	4q34.2	cg22821324	8.54198e-27	-0.521028	5'UTR-island	DOWN
GPR123	10q26.3	cg07068327	4.26498e-28	-0.520143	TSS200-island	DOWN
GPR123	10q26.3	cg09639725	1.65738e-29	-0.602614	TSS200-island	DOWN
GPR123	10q26.3	cg15825786	1.87107e-28	-0.608141	TSS200-island	DOWN
GPR123	10q26.3	cg23380558	9.07593e-25	-0.521885	TSS200-island	DOWN
GPR98	5q14.3	cg26003056	1.09143e-27	0.583282	Body-opensea	UP
GRASP	12q13.13	cg00817367	1.64324e-34	-0.665995	Body-island	DOWN
GRASP	12q13.13	cg04034767	1.46191e-21	-0.583195	1stExon-island	DOWN
GRIA4	11q22.3	cg00343633	8.49019e-25	-0.599195	5'UTR-island	DOWN
GRIA4	11q22.3	cg04747226	4.92254e-25	-0.570844	5'UTR-island	DOWN
GRIA4	11q22.3	cg21217024	8.28446e-25	-0.517558	5'UTR-island	DOWN
GRIA4	11q22.3	cg23559689	5.28268e-23	-0.530028	5'UTR-island	DOWN
GRID2	4q22.1-q22.2	cg07961994	1.58679e-16	-0.504052	Body-shore	DOWN
GRID2	4q22.1-q22.2	cg20388823	5.65114e-18	-0.527882	Body-shore	DOWN
GRIK2	19q13.2, 6q16.3	cg00135293	2.06815e-28	0.560119	Body-opensea	UP
GRIK2	19q13.2, 6q16.3	cg04708601	1.06315e-31	0.515072	Body-opensea	UP
GRIK2	19q13.2, 6q16.3	cg11976671	1.8402e-21	0.518703	Body-opensea	UP
GRIK2	19q13.2, 6q16.3	cg24432193	3.59698e-26	0.500416	Body-opensea	UP
GRIK4	11q23.3	cg16361867	1.83588e-27	0.511957	Body-opensea	UP
GRIN2D	19q13.33	cg04988514	1.56282e-27	-0.526694	3'UTR-island	DOWN
GRIN2D	19q13.33	cg15779837	2.66603e-30	-0.549873	Body-island	DOWN
GRIN2D	19q13.33	cg25781595	4.01407e-18	-0.551084	Body-shore	DOWN
GRM3	7q21.11-q21.12	cg04062190	3.63913e-24	0.567852	Body-shelf	UP
GRM3	7q21.11-q21.12	cg24682512	3.37774e-23	0.548665	5'UTR-opensea	UP
GRM5	11q14.2-q14.3	cg04367107	5.64462e-18	0.515244	3'UTR-shelf	UP
GSG1L	16p12.1	cg02732804	3.25659e-22	-0.546309	TSS1500-island	DOWN
GSG1L	16p12.1	cg03394150	3.68556e-28	-0.613723	Body-island	DOWN
GSG1L	16p12.1	cg03921753	2.83388e-28	-0.506396	1stExon-island	DOWN
GSG1L	16p12.1	cg09528825	1.3364e-32	-0.550232	Body-island	DOWN
GSG1L	16p12.1	cg10471437	1.46037e-21	-0.528702	1stExon-island	DOWN
GUCY1B3	4q32.1	cg06217494	8.61256e-24	-0.552136	Body-island	DOWN
GUCY1B3	4q32.1	cg17493815	3.58832e-22	-0.505331	Body-island	DOWN
GUCY2E	11q13.5	cg20911180	1.00862e-26	0.526406	Body-opensea	UP
HAND2	4q34.1	cg10541864	1.42473e-29	-0.583262	5'UTR-island	DOWN
HBBP1	11p15.4	cg20785459	8.74998e-19	0.528814	TSS1500-opensea	UP
HCN1	5p12	cg18789958	3.83326e-17	-0.530581	Body-shore	DOWN
HECW1	7p14.1-p13	cg13298841	5.12608e-20	-0.535164	TSS200-island	DOWN
HECW1	7p14.1-p13	cg17045801	7.68881e-28	-0.50581	5'UTR-island	DOWN
HLA-DQB2	6p21.32	cg23831898	2.54214e-28	0.586421	Body-shore	UP
HLX	1q41	cg20454002	3.33722e-16	-0.517289	Body-shore	DOWN
HMGCLL1	6p12.1	cg07369569	6.19075e-23	0.512205	TSS1500-shore	UP
HMHB1	5q31.3	cg26919780	1.32337e-23	0.511842	3'UTR-opensea	UP
HOXA2	7p15.2	cg04737131	3.34094e-24	-0.55456	TSS1500-shore	DOWN
HOXA2	7p15.2	cg19598584	7.81056e-24	-0.522984	TSS1500-shore	DOWN
HOXA2	7p15.2	cg22943986	7.68703e-23	-0.507876	TSS1500-shore	DOWN
HOXA2	7p15.2	cg24058604	3.14802e-26	-0.516732	TSS200-shore	DOWN
HOXA3	7p15.2	cg21134232	4.22666e-27	-0.523026	5'UTR-shore	DOWN
HPVC1	7p11.2	cg21336434	5.84963e-20	0.548852	TSS1500-opensea	UP
HPVC1	7p11.2	cg23860325	8.82745e-30	0.521399	TSS1500-opensea	UP
HRNR	1q21.3	cg11344574	3.71858e-20	0.500552	5'UTR-opensea	UP
HS3ST2	16p12.2	cg03713642	1.54169e-16	-0.525225	TSS1500-island	DOWN
HS3ST2	16p12.2	cg19064258	1.36091e-24	-0.504972	1stExon-island	DOWN
HS3ST3A1	17p12	cg24375938	5.46642e-20	-0.523298	TSS1500-shore	DOWN
HS6ST3	13q32.1	cg08626060	1.85548e-24	0.550912	Body-shelf	UP
HSD11B1	1q32.2	cg16897216	6.01028e-26	0.565475	5'UTR-opensea	UP
HTRA1	10q26.13	cg06474225	5.59522e-21	0.521636	Body-opensea	UP
IGSF9B	11q25	cg07629355	2.54659e-22	-0.524442	Body-island	DOWN
IRF4	6p25.3	cg05766140	3.60481e-24	-0.547997	TSS200-island	DOWN
IRF4	6p25.3	cg06223767	1.14799e-32	-0.584627	Body-island	DOWN
IRF4	6p25.3	cg17228900	2.15263e-24	-0.534246	5'UTR-island	DOWN
IRF4	6p25.3	cg21277995	4.44521e-24	-0.546775	Body-island	DOWN
IRX4	5p15.33	cg07882671	6.43223e-26	-0.527233	TSS200-island	DOWN
IRX4	5p15.33	cg23121993	2.2236e-26	-0.51771	TSS1500-island	DOWN
IRX5	16q12.2	cg01901262	4.22568e-27	-0.622216	Body-island	DOWN
IRX5	16q12.2	cg09492451	3.80428e-23	-0.505167	Body-island	DOWN
ITGA4	2q31.3	cg06952671	1.33823e-32	-0.547085	5'UTR-island	DOWN
ITGAM	16p11.2	cg02256631	8.38567e-22	-0.50814	Body-island	DOWN
ITGBL1	13q33.1	cg11838152	1.14638e-34	0.546886	Body-opensea	UP
KCNA1	12p13.32	cg06204922	3.01896e-24	-0.511646	5'UTR-island	DOWN
KCNA4	11p14.1	cg02608452	1.56664e-21	0.513233	5'UTR-shelf	UP
KCNA6	12p13.32	cg11224582	3.30873e-20	-0.543532	5'UTR-island	DOWN
KCNAB1	3q25.31	cg24926465	3.6115e-30	0.534468	TSS1500-shore	UP
KCND2	7q31.31	cg25822376	7.94827e-21	0.51643	Body-opensea	UP
KCNIP4	4p15.31-p15.2	cg22434409	2.67391e-28	-0.582309	TSS1500-island	DOWN
KCNK9	8q24.3	cg04849842	2.78983e-24	-0.565887	Body-island	DOWN
KCNK9	8q24.3	cg08856529	1.75543e-23	-0.529957	Body-island	DOWN
KCNQ2	20q13.33	cg09184429	1.36117e-21	-0.526252	Body-island	DOWN
KHDRBS2	6q11.1	cg04398581	4.10002e-27	-0.64283	TSS1500-shore	DOWN
KHDRBS2	6q11.1	cg18239753	1.12715e-27	-0.503872	1stExon-island	DOWN
KHDRBS2	6q11.1	cg18884037	7.03924e-29	-0.511853	TSS200-island	DOWN
KHDRBS2	6q11.1	cg26556196	5.93318e-21	0.544845	Body-opensea	UP
KIAA1026	1p36.21	cg00101629	1.46211e-30	0.554301	Body-opensea	UP
KIAA1026	1p36.21	cg04996873	7.92937e-28	-0.515084	Body-island	DOWN
KIAA1522	1p35.1	cg00251405	3.06663e-17	-0.501229	Body-shore	DOWN
KIAA1522	1p35.1	cg05590196	1.75446e-19	-0.507658	Body-shore	DOWN
KLRG1	12p13.31	cg26806779	1.2867e-16	0.502307	TSS1500-opensea	UP
KRBA1	7q36.1	cg08131100	3.40781e-20	-0.601245	TSS1500-island	DOWN
KRT20	17q21.2	cg19114576	1.15796e-19	0.581901	1stExon-opensea	UP
KRT7	12q13.13	cg09670128	3.73963e-20	-0.502159	5'UTR-island	DOWN
KRTAP19-8	21q22.11	cg06790305	2.40247e-23	0.510332	TSS1500-opensea	UP
LIFR	5p13.1	cg12587766	5.38162e-22	-0.572711	1stExon-island	DOWN
LMO1	11p15.4	cg16309325	3.53836e-28	0.508553	Body-opensea	UP
LOC100133991		cg03048083	1.72553e-20	-0.551546	Body-island	DOWN
LOC100302652		cg19664945	5.63917e-30	-0.515413	TSS200-shore	DOWN
LOC283392		cg18440199	5.19431e-18	-0.536266	Body-shore	DOWN
LOC283392		cg23142394	6.62478e-25	-0.585986	Body-island	DOWN
LOC285768		cg11198851	5.75261e-25	0.513631	Body-opensea	UP
LOC286094		cg00937286	2.31857e-22	0.534861	TSS1500-opensea	UP
LOC339568		cg04742334	2.37893e-28	0.558548	Body-opensea	UP
LOC730811		cg15300436	1.62732e-21	0.507313	TSS1500-opensea	UP
LOC731789		cg00241002	2.1811e-23	0.519141	TSS200-opensea	UP
LONRF2	2q11.2	cg23977631	3.89672e-37	-0.501551	5'UTR-island	DOWN
LRP1B	2q22.1-q22.2	cg24878483	1.26766e-24	0.533005	Body-opensea	UP
LRRFIP1	2q37.3	cg15674193	4.26466e-19	-0.516845	TSS1500-island	DOWN
LY9	1q23.3	cg13904520	3.73165e-26	0.537875	Body-opensea	UP
MACROD2	20p12.1	cg04476531	1.61561e-19	0.50826	5'UTR-opensea	UP
MAGI2	7q21.11	cg02523844	3.97936e-23	-0.533803	TSS1500-island	DOWN
MAGI2	7q21.11	cg24021956	3.1722e-22	-0.509344	TSS1500-island	DOWN
MAP2	12q22, 2q34	cg07701837	2.36376e-20	0.53234	5'UTR-opensea	UP
MAP2K2	19p13.3	cg14573876	7.96198e-23	0.535712	Body-shelf	UP
MAP3K5	6q23.3	cg07474842	1.35417e-23	0.554522	Body-opensea	UP
MAP3K5	6q23.3	cg26680608	2.65023e-28	0.648788	Body-opensea	UP
MASP1	3q27.3	cg04846432	2.32032e-22	0.53609	3'UTR-opensea	UP
MATN4	20q13.12	cg01268752	3.36555e-16	0.501079	Body-shore	UP
MDFI	6p21.1	cg00558689	3.60179e-37	-0.666214	Body-island	DOWN
MDFI	6p21.1	cg01350077	1.97841e-23	-0.50661	5'UTR-island	DOWN
MDFI	6p21.1	cg06688989	9.65013e-26	-0.50615	Body-shore	DOWN
MDFI	6p21.1	cg27200446	3.56201e-27	-0.550602	5'UTR-island	DOWN
MDFIC	7q31.1-q31.2	cg24115681	8.07767e-18	0.50638	Body-shelf	UP
MEST	7q32.2	cg22115706	5.33827e-18	0.52587	TSS1500-shore	UP
MIR124-3	20q13.33	cg02650317	4.97518e-19	-0.527038	TSS1500-island	DOWN
MIR124-3	20q13.33	cg08737296	2.1323e-21	-0.534929	TSS1500-island	DOWN
MIR129-2	11p11.2	cg14416371	9.57484e-26	-0.54505	TSS200-island	DOWN
MIR137	1p21.3	cg22333214	1.07966e-28	-0.603943	TSS200-shore	DOWN
MIR34B	11q23.1	cg13767940	5.4744e-21	-0.541699	TSS200-island	DOWN
MIR34B	11q23.1	cg22879515	1.99875e-23	-0.527012	TSS200-island	DOWN
MIR548F3	5q22.1	cg26548251	4.15549e-24	0.511346	TSS1500-opensea	UP
MIR548I4	Xq21.1	cg16341266	3.24159e-25	0.547591	TSS1500-opensea	UP
MMD2	7p22.1	cg26468007	3.53836e-28	-0.524738	1stExon-island	DOWN
MMP13	11q22.2	cg19620758	4.14602e-26	0.547057	TSS200-opensea	UP
MNDA	1q23.1	cg25119415	4.61621e-23	0.5073	TSS1500-opensea	UP
MPPED2	11p14.1	cg05600421	2.28125e-23	0.566644	Body-opensea	UP
MPPED2	11p14.1	cg10566121	4.84434e-21	-0.603052	5'UTR-island	DOWN
MPPED2	11p14.1	cg11855526	6.11055e-16	-0.535989	5'UTR-island	DOWN
MPPED2	11p14.1	cg20959325	3.48033e-18	-0.508271	5'UTR-island	DOWN
MSC	8q13.3	cg09734791	9.77061e-31	-0.541924	1stExon-island	DOWN
MSC	8q13.3	cg13620034	3.85766e-20	-0.517205	Body-shore	DOWN
MSC	8q13.3	cg20675505	4.8814e-22	-0.505474	TSS200-shore	DOWN
MYBPC3	11p11.2	cg14642259	7.80416e-35	0.65466	Body-shore	UP
MYBPC3	11p11.2	cg22697045	5.4668e-28	0.50456	Body-shore	UP
MYH15	3q13.13	cg01135165	1.45417e-26	0.506616	Body-opensea	UP
MYOT	5q31.2	cg13660086	8.74329e-17	0.501551	TSS200-opensea	UP
MYT1L	2p25.3	cg22946562	7.42672e-24	0.546459	Body-opensea	UP
NALCN	13q32.3-q33.1	cg01129320	8.5145e-21	0.507082	5'UTR-shelf	UP
NALCN	13q32.3-q33.1	cg08417857	1.00566e-21	0.535856	5'UTR-opensea	UP
NALCN	13q32.3-q33.1	cg10774877	9.72226e-21	-0.501801	TSS200-island	DOWN
NALCN	13q32.3-q33.1	cg23056157	2.43243e-25	-0.504303	TSS200-island	DOWN
NAV2	11p15.1	cg27262041	9.58171e-31	0.534471	Body-opensea	UP
NBLA00301	4q34.1	cg07681935	2.24618e-24	-0.531452	Body-island	DOWN
NBLA00301	4q34.1	cg19178853	1.89084e-22	-0.53147	TSS1500-island	DOWN
NCAM1	11q23.2	cg12040830	4.46444e-22	-0.525808	Body-island	DOWN
NDST3	4q26	cg12311175	5.2887e-28	0.554722	Body-opensea	UP
NELL1	11p15.1	cg04261192	2.40116e-21	-0.516724	Body-island	DOWN
NELL2	12q12	cg12378939	1.85547e-22	0.533892	Body-opensea	UP
NGF	1p13.2	cg09008705	2.82959e-25	-0.55671	TSS200-island	DOWN
NKAIN2	6q22.31	cg08264266	6.01598e-24	0.519275	Body-opensea	UP
NKX2-2	20p11.22	cg22474464	3.00668e-23	-0.582447	Body-island	DOWN
NKX3-2	4p15.33	cg19852958	4.20477e-22	-0.522436	1stExon-island	DOWN
NMNAT2	1q25.3	cg11241436	1.47922e-18	-0.527765	Body-island	DOWN
NOS1	10q26.11, 12q24.22	cg04883903	3.08329e-28	-0.571078	5'UTR-island	DOWN
NOVA1	14q12	cg16791424	2.33475e-20	-0.562963	TSS1500-shore	DOWN
NOVA1	14q12	cg18488855	4.67256e-19	-0.545967	1stExon-shore	DOWN
NOVA1	14q12	cg19832521	7.79504e-26	-0.608601	Body-shore	DOWN
NPBWR1	8q11.23	cg15531403	8.79939e-26	-0.548863	TSS1500-island	DOWN
NPBWR1	8q11.23	cg24857620	7.41803e-26	-0.543476	TSS1500-island	DOWN
NR5A2	1q32.1	cg03257172	2.55013e-28	-0.619643	Body-shore	DOWN
NR5A2	1q32.1	cg04025964	2.32765e-29	-0.617739	Body-island	DOWN
NR5A2	1q32.1	cg07208853	3.91916e-26	-0.515116	Body-shore	DOWN
NR5A2	1q32.1	cg16993043	1.97617e-30	-0.528206	Body-shore	DOWN
NR5A2	1q32.1	cg18126097	2.14352e-27	-0.503122	Body-shelf	DOWN
NRG1	8p12	cg03430846	4.3728e-22	-0.534733	TSS200-island	DOWN
NXPH2	2q22.1	cg02081701	4.47126e-24	-0.586535	Body-shore	DOWN
NXPH2	2q22.1	cg10989763	7.40219e-29	-0.514471	Body-island	DOWN
OC90	8q24.22	cg03344782	1.5684e-26	0.601107	Body-opensea	UP
ODZ2	5q34	cg14653988	8.75621e-37	0.56849	Body-opensea	UP
ODZ2	5q34	cg15651267	5.94941e-19	0.503326	Body-opensea	UP
ODZ4	11q14.1	cg10365900	2.09243e-27	0.531492	Body-opensea	UP
ODZ4	11q14.1	cg17996830	8.93014e-20	0.53304	Body-shore	UP
OPCML	11q25	cg01311955	3.61264e-26	0.503016	Body-opensea	UP
OPCML	11q25	cg16488737	2.25775e-16	-0.515376	Body-island	DOWN
OPLAH	8q24.3	cg17301223	1.54865e-32	-0.595005	Body-island	DOWN
OPLAH	8q24.3	cg17698295	1.3364e-32	-0.613733	Body-island	DOWN
OPLAH	8q24.3	cg26256223	5.03347e-30	-0.551115	Body-island	DOWN
OR10A6	11p15.4	cg00444390	3.75584e-21	0.513525	TSS200-opensea	UP
OR10G9	11q24.2	cg22794244	3.22027e-20	0.503916	TSS1500-opensea	UP
OR10J5	1q23.2	cg26043322	3.56785e-26	0.506304	TSS1500-opensea	UP
OR10X1	1q23.1	cg04923174	1.07106e-26	0.513216	1stExon-opensea	UP
OR2L8	1q44	cg18857759	3.61668e-24	0.513938	TSS1500-opensea	UP
OR2T6	1q44	cg06846214	8.04467e-23	0.5438	TSS1500-opensea	UP
OR2W1	6p22.1	cg01947943	1.13496e-21	0.567493	1stExon-opensea	UP
OR51B2	11p15.4	cg14269191	2.11648e-24	0.516072	TSS1500-opensea	UP
OR51L1	11p15.4	cg02965895	1.08073e-20	0.50653	TSS200-opensea	UP
OR5M10	11q12.1	cg12738765	5.50002e-33	0.523042	TSS200-opensea	UP
OR6Y1	1q23.1	cg17551002	1.80846e-26	0.544712	1stExon-opensea	UP
OR8D2	11q24.2	cg15952370	1.35592e-27	0.564174	TSS1500-opensea	UP
OR8K5	11q12.1	cg11371231	7.80222e-28	0.505972	1stExon-opensea	UP
OTX1	2p15	cg07938743	9.5021e-20	-0.503083	3'UTR-island	DOWN
OTX1	2p15	cg07974511	1.71113e-29	-0.637559	Body-island	DOWN
OTX1	2p15	cg10122865	7.81187e-16	-0.503533	3'UTR-island	DOWN
OTX2	14q22.3	cg05241355	3.19992e-21	-0.50351	TSS1500-shore	DOWN
OTX2OS1	14q22.3	cg09624466	7.11071e-19	-0.558236	TSS1500-island	DOWN
OTX2OS1	14q22.3	cg21039708	9.8698e-19	-0.591772	TSS1500-island	DOWN
PCDH17	13q21.1	cg20594465	1.40529e-25	0.544728	Body-opensea	UP
PCDH7	4p15.1	cg24291087	2.13302e-17	-0.523357	1stExon-island	DOWN
PCDH8	13q14.3	cg09813525	9.058e-24	-0.513518	1stExon-island	DOWN
PCDH8	13q14.3	cg16027761	1.54421e-18	-0.509395	TSS200-island	DOWN
PCDH8	13q14.3	cg17535595	5.03883e-22	-0.563639	TSS200-island	DOWN
PCDH9	13q21.32	cg16682576	1.67799e-22	0.551441	Body-opensea	UP
PCDHGA4	5q31	cg02022733	4.4879e-28	-0.506355	Body-island	DOWN
PCDHGA4	5q31	cg06428620	2.04682e-27	-0.631595	Body-shore	DOWN
PCLO	7q21.11	cg01966277	1.71996e-27	0.552658	Body-opensea	UP
PCSK2	20p12.1	cg23875663	6.44117e-28	0.582161	Body-shelf	UP
PCSK2	20p12.1	cg26012050	8.69713e-24	0.525521	Body-shelf	UP
PDE1A	2q32.1	cg05918312	1.06964e-29	0.507828	Body-opensea	UP
PDE1A	2q32.1	cg21471828	6.45604e-27	0.506335	Body-opensea	UP
PDGFD	11q22.3	cg05238517	5.86027e-25	-0.625893	Body-shore	DOWN
PDGFD	11q22.3	cg07748540	4.26707e-16	-0.526525	1stExon-island	DOWN
PDGFD	11q22.3	cg18289710	5.50521e-24	0.566051	Body-opensea	UP
PDX1	11p13, 13q12.2	cg09975620	7.70336e-36	-0.564189	Body-island	DOWN
PDX1	11p13, 13q12.2	cg12815918	2.39636e-31	-0.521749	Body-island	DOWN
PDX1	11p13, 13q12.2	cg15961466	1.61302e-29	-0.508567	3'UTR-island	DOWN
PDX1	11p13, 13q12.2	cg16302790	3.6844e-27	-0.644445	Body-island	DOWN
PDX1	11p13, 13q12.2	cg21900495	1.97393e-25	-0.64763	Body-shore	DOWN
PDX1	11p13, 13q12.2	cg25299895	3.21528e-27	-0.640902	Body-shore	DOWN
PDX1	11p13, 13q12.2	cg26299169	2.54545e-37	-0.562126	3'UTR-island	DOWN
PGCP	8q22.1	cg20426042	4.26102e-18	0.523375	5'UTR-opensea	UP
PITX1	5q31.1	cg02037307	1.34809e-36	-0.527655	3'UTR-island	DOWN
PITX2	4q25	cg23663774	5.72762e-20	-0.554305	5'UTR-island	DOWN
PLD5	1q43	cg18789663	2.48558e-27	-0.530691	TSS1500-island	DOWN
PPFIA2	12q21.31	cg20484417	2.43226e-28	0.557093	Body-opensea	UP
PPFIA2	12q21.31	cg21665905	4.38148e-23	0.528987	Body-opensea	UP
PPP2R2C	4p16.1	cg16616514	7.04839e-24	0.505314	3'UTR-opensea	UP
PPP2R5C	14q32.31	cg05920961	2.51056e-17	-0.635511	Body-island	DOWN
PRDM14	8q13.3	cg07860213	3.53836e-28	-0.516213	Body-island	DOWN
PRDM14	8q13.3	cg13267264	1.24957e-18	-0.54634	TSS200-island	DOWN
PREX2	8q13.2	cg05293738	2.19043e-22	-0.571314	TSS1500-shore	DOWN
PREX2	8q13.2	cg06617456	1.32456e-28	-0.535997	1stExon-island	DOWN
PREX2	8q13.2	cg17459204	2.33283e-29	-0.585835	TSS200-shore	DOWN
PREX2	8q13.2	cg17747005	4.2316e-22	-0.608365	TSS1500-shore	DOWN
PREX2	8q13.2	cg27467929	5.29716e-31	-0.544721	TSS200-shore	DOWN
PRKAR1B	7p22.3	cg09544728	3.29716e-31	-0.552887	Body-island	DOWN
PRKAR1B	7p22.3	cg12441126	2.45791e-30	-0.588924	5'UTR-island	DOWN
PRKAR1B	7p22.3	cg13577076	2.58e-32	-0.564275	5'UTR-shore	DOWN
PRKG1	10q11.23-q21.1	cg11964006	1.04028e-26	0.525198	Body-opensea	UP
PTPN5	11p15.1	cg11334818	1.28415e-31	-0.652961	1stExon-island	DOWN
PTPRN2	7q36.3	cg02030008	2.64166e-26	-0.676233	Body-island	DOWN
PTPRN2	7q36.3	cg20842326	2.91704e-28	-0.536964	Body-island	DOWN
PTPRO	12p12.3, 1p35.3	cg10646402	5.29598e-20	-0.513214	1stExon-island	DOWN
PTPRT	20q12-q13.11	cg03403065	1.21235e-27	-0.500501	1stExon-island	DOWN
PTPRT	20q12-q13.11	cg08413157	5.41458e-21	-0.521186	TSS200-island	DOWN
PTPRT	20q12-q13.11	cg17859110	1.12073e-21	-0.587046	TSS1500-island	DOWN
PTPRT	20q12-q13.11	cg25649000	1.95585e-27	-0.504116	Body-island	DOWN
PTPRZ1	7q31.32	cg17958291	4.67005e-21	0.532629	Body-opensea	UP
PXDN	2p25.3	cg08534653	6.78603e-22	-0.576117	Body-island	DOWN
PXN	12q24.23, 2p25.3	cg14094027	1.23583e-26	0.568683	5'UTR-opensea	UP
RALYL	8q21.2	cg01134282	4.77943e-20	-0.543908	TSS1500-shore	DOWN
RALYL	8q21.2	cg04842146	3.03399e-25	-0.534649	TSS200-island	DOWN
RALYL	8q21.2	cg08327106	6.28884e-22	-0.532147	TSS1500-shore	DOWN
RALYL	8q21.2	cg09757712	1.46931e-21	-0.54155	TSS1500-shelf	DOWN
RALYL	8q21.2	cg23458558	6.28636e-23	-0.515474	5'UTR-island	DOWN
RBMS3	3p24.1	cg02556363	1.87171e-25	0.507965	Body-opensea	UP
RBMS3	3p24.1	cg16258657	5.32332e-32	0.596893	Body-opensea	UP
RBMXL2	11p15.4	cg06176750	5.29716e-31	0.5297	3'UTR-shore	UP
RGMA	15q26.1	cg10959198	2.04714e-19	-0.556378	TSS1500-island	DOWN
RIMS4	20q13.12	cg05139523	5.82164e-29	0.565693	Body-shelf	UP
RIMS4	20q13.12	cg27361134	4.61882e-26	-0.568917	TSS1500-island	DOWN
RNF175	4q31.3	cg02647878	8.08084e-19	-0.502412	5'UTR-island	DOWN
RNH1	11p15.5, 17p11.2	cg14468692	3.14185e-23	-0.543045	5'UTR-shore	DOWN
RPTOR	17q25.3	cg09001356	3.08092e-18	0.529927	Body-shore	UP
RSPO2	8q23.1	cg00910695	2.30122e-29	-0.506844	1stExon-island	DOWN
RUNX1T1	8q21.3	cg03760919	3.74996e-29	0.522625	5'UTR-opensea	UP
RYR2	1q43	cg07914084	2.19788e-20	-0.52776	Body-island	DOWN
RYR2	1q43	cg11657808	2.85125e-22	-0.501898	Body-island	DOWN
S100P	4p16.1	cg14323984	4.09183e-23	0.521174	TSS1500-opensea	UP
SALL1	16q12.1	cg00177451	2.01957e-18	-0.52411	TSS1500-island	DOWN
SALL1	16q12.1	cg05151154	9.29865e-23	-0.508544	TSS1500-island	DOWN
SALL1	16q12.1	cg08439930	3.72709e-22	-0.553614	TSS1500-island	DOWN
SCRT2	20p13	cg24595510	2.25247e-21	-0.535288	3'UTR-island	DOWN
SDC2	8q22.1	cg04261408	4.11935e-27	-0.697825	Body-island	DOWN
SDC2	8q22.1	cg13096260	3.11036e-23	-0.531966	TSS200-island	DOWN
SDC2	8q22.1	cg16935295	1.76006e-23	-0.52299	5'UTR-island	DOWN
SDC2	8q22.1	cg25664438	3.8436e-27	-0.636595	TSS1500-shore	DOWN
SDK1	7p22.2	cg20150591	2.45614e-21	-0.602425	Body-island	DOWN
SDK1	7p22.2	cg27005946	2.92563e-29	0.529941	Body-opensea	UP
SEMA3E	7q21.11	cg03542197	2.63143e-24	0.52689	Body-opensea	UP
SEMG1	20q13.12	cg05177629	1.46383e-33	0.546443	TSS1500-opensea	UP
SEPW1	19q13.33	cg07953015	1.87066e-29	-0.527391	3'UTR-shelf	DOWN
SFMBT2	10p14	cg02866454	8.33232e-28	-0.534529	TSS200-island	DOWN
SFMBT2	10p14	cg16818993	1.23982e-26	-0.505222	TSS200-island	DOWN
SFMBT2	10p14	cg20299663	8.3309e-27	-0.610848	5'UTR-island	DOWN
SFMBT2	10p14	cg22862480	1.68782e-21	-0.52847	5'UTR-island	DOWN
SFMBT2	10p14	cg26878816	5.63254e-24	-0.510935	5'UTR-island	DOWN
SFRP2	4q31.3	cg03202804	2.17032e-22	-0.547148	TSS200-island	DOWN
SH3GL3	15q25.2	cg27648738	5.99724e-20	-0.513258	TSS1500-island	DOWN
SH3PXD2A	10q24.33	cg18675043	6.98809e-16	-0.51594	Body-island	DOWN
SH3RF2	5q32	cg05696969	1.09664e-25	0.566805	Body-opensea	UP
SIM2	21q22.13	cg01090834	3.57615e-20	-0.558666	Body-island	DOWN
SIM2	21q22.13	cg14626259	2.62844e-28	-0.589254	Body-shore	DOWN
SIM2	21q22.13	cg25446076	3.1025e-20	-0.530666	Body-shore	DOWN
SIRPB1	20p13	cg26616780	2.98899e-20	0.539568	3'UTR-opensea	UP
SIRPG	20p13	cg13408605	1.10888e-25	0.566621	TSS1500-opensea	UP
SIRPG	20p13	cg23295754	2.09589e-22	0.579961	TSS1500-opensea	UP
SLC18A3	10q11.23	cg08996579	7.48983e-20	-0.519564	TSS1500-island	DOWN
SLC18A3	10q11.23	cg23987444	8.32183e-26	-0.584819	TSS1500-island	DOWN
SLC26A4	7q22.3	cg14646244	1.12729e-33	0.546724	TSS1500-shore	UP
SLC35F3	1q42.2	cg24312105	9.30075e-26	0.602318	Body-shelf	UP
SLC6A1	3p25.3	cg13142700	5.277e-21	-0.510736	1stExon-island	DOWN
SLC6A15	12q21.31	cg03064067	5.96495e-31	-0.566651	TSS1500-shore	DOWN
SLC6A15	12q21.31	cg14449051	5.39383e-23	-0.504219	1stExon-island	DOWN
SLC6A15	12q21.31	cg14510812	1.33361e-25	-0.514978	TSS200-island	DOWN
SLC6A15	12q21.31	cg15542741	1.00554e-26	-0.545533	5'UTR-island	DOWN
SLC6A15	12q21.31	cg18023283	2.20992e-29	-0.693045	TSS1500-island	DOWN
SLC6A3	5p15.33	cg27037018	1.68644e-18	-0.519668	TSS200-island	DOWN
SLCO1A2	12p12.1	cg19659215	1.16113e-31	0.526126	5'UTR-opensea	UP
SLIT3	10q24.1, 5q34-q35.1	cg07136998	3.1203e-37	-0.620917	5'UTR-island	DOWN
SLIT3	10q24.1, 5q34-q35.1	cg09073398	5.29114e-28	-0.550623	5'UTR-island	DOWN
SLIT3	10q24.1, 5q34-q35.1	cg15927720	4.22568e-27	-0.501116	TSS200-island	DOWN
SLITRK5	13q31.2	cg07710481	3.42254e-18	-0.535033	5'UTR-shore	DOWN
SLITRK5	13q31.2	cg08492619	2.46156e-23	-0.504066	TSS1500-island	DOWN
SLITRK5	13q31.2	cg15778745	1.01967e-17	-0.555024	TSS1500-island	DOWN
SLITRK5	13q31.2	cg19109538	1.32093e-19	-0.501296	5'UTR-shore	DOWN
SLITRK5	13q31.2	cg19577779	1.79093e-18	-0.5248	5'UTR-island	DOWN
SLITRK5	13q31.2	cg25081106	9.91885e-26	-0.536488	TSS1500-island	DOWN
SMAD3	15q22.33	cg24032190	3.07128e-27	0.522645	Body-opensea	UP
SNAP91	6q14.2	cg24190603	8.13486e-27	-0.55056	Body-island	DOWN
SND1	7q32.1	cg12628196	4.48161e-37	-0.569436	Body-island	DOWN
SORCS1	10q25.1	cg24403845	6.04154e-23	-0.548526	TSS200-island	DOWN
SOX17	8q11.23	cg24928391	4.97186e-24	-0.507614	TSS200-island	DOWN
SOX21	13q32.1	cg27442308	3.39306e-25	-0.535917	TSS1500-island	DOWN
SOX2OT	3q26.33	cg13294849	7.33371e-20	-0.57303	Body-shelf	DOWN
SOX5	12p12.1	cg01766743	2.93022e-23	0.539737	5'UTR-opensea	UP
SPAG16	2q34	cg05730975	1.87242e-23	0.524046	Body-opensea	UP
SPAG4L	20q11.21	cg02510802	5.5568e-26	0.523376	1stExon-opensea	UP
SPATA16	3q26.31	cg16760223	3.03715e-22	0.505791	5'UTR-opensea	UP
SPG20	13q13.3	cg00947032	6.16168e-21	-0.570148	5'UTR-island	DOWN
SPG20	13q13.3	cg16741041	4.76811e-24	-0.561673	5'UTR-island	DOWN
SPOCK1	5q31.2	cg14650610	1.47579e-19	-0.543498	5'UTR-island	DOWN
SPSB4	3q23	cg27515369	2.51332e-17	-0.562939	TSS200-island	DOWN
SSPO	7q36.1	cg07703462	2.59448e-19	-0.54365	Body-island	DOWN
ST6GALNAC5	1p31.1	cg09511846	7.66003e-18	-0.53414	TSS200-shore	DOWN
ST6GALNAC5	1p31.1	cg13823136	1.53115e-25	-0.572428	TSS200-island	DOWN
ST6GALNAC5	1p31.1	cg15100100	4.04641e-21	-0.546601	TSS200-shore	DOWN
STOX2	4q35.1	cg02500300	3.30479e-22	-0.540112	1stExon-island	DOWN
STX1B	16p11.2	cg02043600	4.86278e-16	-0.508193	TSS200-opensea	DOWN
SUB1	5p13.3	cg18721397	2.28598e-21	0.503615	TSS1500-shore	UP
SULF1	8q13.2-q13.3	cg03140889	1.91752e-23	0.507189	Body-opensea	UP
SVIL	10p11.23	cg06197966	1.10281e-36	0.536161	5'UTR-opensea	UP
SYNE1	6q25.2	cg23931421	7.39899e-25	-0.564804	5'UTR-island	DOWN
SYT7	11q12.2	cg08360511	2.66061e-20	-0.550083	Body-island	DOWN
SYT9	11p15.4	cg18560328	1.00503e-19	-0.580601	TSS200-island	DOWN
TAS2R16	7q31.32	cg12150401	6.7606e-17	0.507328	1stExon-opensea	UP
TBCD	17q25.3	cg03778909	3.82925e-19	0.524111	Body-shelf	UP
TBCD	17q25.3	cg06218079	6.96661e-20	0.519145	Body-opensea	UP
TBX15	1p12	cg10145246	7.10993e-27	-0.543599	5'UTR-shore	DOWN
TBX15	1p12	cg14175690	2.10122e-21	-0.561059	5'UTR-shore	DOWN
TEPP	16q21	cg04462627	3.71885e-19	-0.507802	Body-island	DOWN
TFAP2A	6p24.3	cg04389897	5.67786e-30	-0.59734	3'UTR-island	DOWN
TFEC	7q31.2	cg00927226	9.5005e-27	0.579899	Body-opensea	UP
THBD	20p11.21	cg09279949	6.57854e-27	-0.519433	1stExon-island	DOWN
THBD	20p11.21	cg10185099	2.46159e-17	-0.560012	TSS1500-island	DOWN
THBD	20p11.21	cg24562819	2.20264e-23	-0.5111	1stExon-island	DOWN
THBS1	15q14	cg25499543	6.24706e-21	0.505501	TSS1500-shore	UP
THSD7A	7p21.3	cg21461281	8.78683e-23	0.533372	Body-opensea	UP
THSD7A	7p21.3	cg22383292	6.19075e-23	0.523728	3'UTR-opensea	UP
THSD7A	7p21.3	cg26251585	1.46383e-33	0.555641	Body-opensea	UP
THSD7B	2q22.1	cg21924447	2.75685e-23	0.515077	Body-opensea	UP
TIAM2	6q25.2-q25.3	cg02202664	6.34234e-21	0.529977	Body-opensea	UP
TIMP2	17q25.3	cg05306745	1.57241e-20	-0.541574	TSS1500-island	DOWN
TIMP2	17q25.3	cg27549186	4.3564e-22	0.501287	Body-opensea	UP
TLL1	4q32.3	cg10756127	3.95339e-21	-0.536076	Body-shore	DOWN
TLL1	4q32.3	cg15540138	1.92258e-19	-0.521038	Body-shore	DOWN
TLX1	10q24.31	cg14861089	4.99642e-24	-0.573413	Body-island	DOWN
TM4SF19	3q29	cg05445326	5.92712e-28	0.555258	TSS1500-opensea	UP
TM4SF19	3q29	cg21090033	7.49069e-23	0.51603	TSS200-opensea	UP
TM6SF1	15q25.2	cg04120171	1.92027e-17	-0.506523	TSS1500-shore	DOWN
TM6SF1	15q25.2	cg11167100	2.46787e-29	-0.50771	TSS200-island	DOWN
TMCO7	16q22.1	cg26874999	4.89753e-24	0.508498	Body-opensea	UP
TMEFF2	2q32.3	cg01808545	1.8242e-16	-0.506475	TSS200-island	DOWN
TMEM111	3p25.3	cg14583999	3.22395e-28	0.547583	Body-opensea	UP
TMEM121	14q32.33	cg01545587	2.9236e-17	-0.518408	5'UTR-island	DOWN
TMEM130	7q22.1	cg19752627	1.55195e-26	-0.532006	Body-island	DOWN
TMEM132D	12q24.33	cg04414975	1.07935e-19	0.517914	Body-opensea	UP
TMEM132D	12q24.33	cg05384697	6.50317e-25	0.511841	Body-opensea	UP
TMEM145	19q13.2	cg11957331	7.56304e-21	-0.533252	Body-island	DOWN
TMEM196	7p21.1	cg18505401	1.01834e-23	-0.527533	TSS200-island	DOWN
TMEM196	7p21.1	cg27341472	5.77459e-27	-0.548165	TSS200-island	DOWN
TMEM25	11q23.3	cg15694715	6.7793e-32	-0.593068	5'UTR-shore	DOWN
TMEM26	10q21.2	cg18286501	7.50835e-20	-0.506909	TSS200-shore	DOWN
TNC	9q33.1	cg13997553	4.22194e-29	0.574607	Body-opensea	UP
TNR	1q25.1	cg04923875	6.47285e-33	0.594263	5'UTR-opensea	UP
TRH	3q22.1	cg14595003	4.61403e-23	-0.560638	5'UTR-island	DOWN
TRIM31	6p22.1	cg00120932	1.93143e-25	0.549385	Body-opensea	UP
TRIM31	6p22.1	cg02907402	1.61842e-22	0.569849	Body-opensea	UP
TRIM31	6p22.1	cg04012857	3.69054e-22	0.525854	Body-opensea	UP
TRIM31	6p22.1	cg04151220	2.04561e-24	0.589997	Body-opensea	UP
TRIM31	6p22.1	cg05846044	5.96915e-24	0.560753	Body-opensea	UP
TRIM31	6p22.1	cg06754079	9.56225e-20	0.534776	Body-opensea	UP
TRIM31	6p22.1	cg20591745	3.00942e-21	0.523322	Body-opensea	UP
TRIM31	6p22.1	cg24880997	1.58577e-17	0.504799	Body-opensea	UP
TRIM67	1q42.2	cg21178978	3.3414e-18	-0.50311	TSS200-island	DOWN
TRIM72	16p11.2	cg00133595	8.1683e-21	-0.508949	Body-island	DOWN
TRPC6	11q22.1	cg23650423	1.58634e-22	-0.502423	TSS200-island	DOWN
TRPC6	11q22.1	cg27296293	1.52813e-23	-0.528468	TSS200-island	DOWN
TRPM8	2q37.1	cg02952295	1.72564e-17	0.536412	Body-opensea	UP
TSGA13	7q32.2	cg15082843	7.31738e-18	0.508439	5'UTR-opensea	UP
TWIST1	7p21.1	cg00240432	3.07663e-20	-0.552358	TSS200-island	DOWN
TWIST1	7p21.1	cg09799658	1.2271e-24	-0.509589	TSS200-island	DOWN
TWIST1	7p21.1	cg17839237	1.3594e-25	-0.52071	1stExon-island	DOWN
TWIST1	7p21.1	cg24446548	3.67419e-20	-0.574538	1stExon-island	DOWN
TXNRD1	12q23.3	cg09884423	4.16761e-20	-0.510124	5'UTR-shore	DOWN
TXNRD1	12q23.3	cg10572274	6.13164e-19	-0.542354	5'UTR-shore	DOWN
TYR	11q14.3	cg14705695	1.10642e-26	0.548581	1stExon-opensea	UP
TYR	11q14.3	cg25941151	1.40655e-24	0.50575	TSS200-opensea	UP
UBE2E2	3p24.3	cg19243780	8.32844e-23	0.54064	Body-opensea	UP
UBQLNL	11p15.4	cg09232851	2.86381e-21	0.514101	TSS200-opensea	UP
UMOD	16p12.3	cg04231019	5.25634e-27	0.504675	5'UTR-shelf	UP
UMOD	16p12.3	cg07456201	7.5178e-24	0.537287	5'UTR-shelf	UP
UNC5C	4q22.3	cg12584684	5.39229e-20	-0.559174	TSS1500-shore	DOWN
UNC5C	4q22.3	cg13265789	2.32755e-25	-0.563085	TSS1500-island	DOWN
UNC5C	4q22.3	cg21782409	2.00486e-26	-0.505714	TSS1500-island	DOWN
UNC5D	8p12	cg21320573	7.83185e-24	0.527449	Body-opensea	UP
USP44	12q22	cg00927554	2.95184e-22	-0.573692	5'UTR-island	DOWN
USP44	12q22	cg07783282	1.16057e-24	-0.518502	TSS1500-island	DOWN
USP44	12q22	cg13879483	8.44335e-33	-0.693545	TSS1500-island	DOWN
USP44	12q22	cg22538054	7.1023e-25	-0.523632	5'UTR-island	DOWN
VAV3	1p13.3	cg25602490	3.45999e-18	-0.503386	Body-shore	DOWN
VCAN	5q14.2-q14.3	cg19814134	6.01507e-16	-0.504647	5'UTR-shore	DOWN
VIPR2	7q36.3	cg03976877	5.4895e-25	-0.60697	1stExon-island	DOWN
VIPR2	7q36.3	cg04525189	7.90988e-20	-0.504328	Body-island	DOWN
VIPR2	7q36.3	cg23572908	4.22508e-24	-0.548701	TSS1500-island	DOWN
VSX1	20p11.21	cg06151165	7.79017e-24	-0.51398	Body-island	DOWN
VSX1	20p11.21	cg14763548	5.12682e-30	-0.586993	1stExon-island	DOWN
VWC2	7p12.2	cg01893212	1.18129e-20	-0.62996	TSS200-island	DOWN
VWC2	7p12.2	cg02467990	7.99358e-22	-0.617706	TSS200-island	DOWN
VWC2	7p12.2	cg03577655	3.80133e-22	-0.506005	Body-island	DOWN
VWC2	7p12.2	cg04454951	6.00816e-20	-0.562199	TSS1500-island	DOWN
VWC2	7p12.2	cg04904331	9.83346e-22	-0.615883	TSS1500-island	DOWN
VWC2	7p12.2	cg09493505	2.1552e-19	-0.544096	TSS200-island	DOWN
VWC2	7p12.2	cg14045872	4.10934e-23	-0.522092	TSS200-island	DOWN
VWC2	7p12.2	cg20066716	3.17943e-26	-0.50221	Body-island	DOWN
VWC2	7p12.2	cg21769093	2.32442e-29	0.633998	Body-shelf	UP
WDR86	7q36.1	cg17362861	2.53432e-26	-0.557916	TSS200-island	DOWN
WNT2	7q31.2	cg07697895	3.45077e-31	-0.508357	Body-island	DOWN
ZCCHC14	16q24.2	cg09981464	2.06235e-23	0.525632	3'UTR-island	UP
ZFHX4	8q21.13	cg16877004	1.09782e-27	0.555394	Body-opensea	UP
ZFHX4	8q21.13	cg22308101	3.34526e-20	0.522893	5'UTR-opensea	UP
ZFPM2	8q23	cg03503046	1.84126e-22	0.503193	Body-opensea	UP
ZFPM2	8q23	cg17679987	5.89327e-26	0.506921	Body-opensea	UP
ZFPM2	8q23	cg19153095	6.96967e-29	0.646918	Body-opensea	UP
ZNF135	19q13.43	cg06454760	4.10155e-26	-0.55398	TSS200-island	DOWN
ZNF135	19q13.43	cg08701621	7.86582e-29	-0.594744	TSS200-island	DOWN
ZNF229	19q13.31	cg09896900	1.49125e-21	-0.579293	TSS200-island	DOWN
ZNF229	19q13.31	cg19772066	1.52668e-25	0.555265	TSS1500-shore	UP
ZNF334	20q13.12	cg27385032	6.9745e-22	-0.627473	TSS200-island	DOWN
ZNF471	19q13.43	cg00674365	6.09899e-16	-0.502968	TSS200-island	DOWN
ZNF521	18q11.2	cg21678445	3.64614e-22	-0.523714	Body-island	DOWN
ZNF542	19q13.43	cg27477373	3.34463e-21	-0.531666	TSS200-island	DOWN
ZNF625	19p13.2	cg00875960	4.57104e-24	-0.514519	5'UTR-island	DOWN
ZNF625	19p13.2	cg02914087	1.01385e-16	-0.531069	TSS200-island	DOWN
ZNF625	19p13.2	cg17892556	1.13911e-27	-0.63104	1stExon-island	DOWN
ZNF625	19p13.2	cg24115221	8.71119e-23	-0.588316	TSS1500-shore	DOWN
ZNF793	19q13.12	cg15139588	3.0809e-16	-0.50236	5'UTR-island	DOWN
ZNF804B	7q21.13	cg09591286	1.85962e-21	-0.592983	TSS1500-shore	DOWN
ZNF804B	7q21.13	cg21159370	1.04768e-20	-0.566264	1stExon-island	DOWN
ZNF829	19q13.12	cg20154403	7.81143e-19	-0.536224	TSS1500-shore	DOWN
ZNF85	19p12	cg23216292	1.69468e-17	-0.504824	TSS200-opensea	DOWN
