# Supplementary material for: CpG Site-Based Signature Predicts Survival of Colorectal Cancer
Source: Biomedicines. 2022 Dec 7;10(12):3163. doi: 10.3390/biomedicines10123163 (PMC9776399; doi:10.3390/biomedicines10123163)
Supplement: Supplementary file 1 [file biomedicines-10-03163-s001.zip › JIANDE-HICKS-FV-CRC-NETWORKS-Supplementray Table S3-29OCT2022.xlsx]

## Sheet: Sheet0
Supplementary Table S3 Molecular networks enriched for the most significant CpG sites associated with CRC and predictive of survival
Network rank: ID	Genes in Network	Z-Score	Focus Genes mapped to network	Top Diseases and Functions
1	AEBP1,Cadherin,CARD6,CDH12,CDH13,CDH4,DOK5,DPP10,DPP6,ERK1/2,Fgf,FGF dimer,FGF12,FGF14,FGF5,Fgfr,GRIK2,GRIK4,IRX5,KCNA1,KCNA4,KCNA6,KCNAB1,KCND2,KCNIP4,N-Cadherin,NELL1,NELL2,OTX2,PXDN,SEMA3E,SULF1,TIAM2,TMEFF2,Wnt	47	28	[Cancer, Gastrointestinal Disease, Organismal Injury and Abnormalities]
2	CHST10,CHST2,CTNNA2,DAB2IP,DOK6,FBLIM1,Filamin,FLI1,GDF6,H/K/NRAS,Hdac,histone deacetylase,HS3ST2,HS3ST3A1,HS6ST3,HTRA1,Jnk,MSC,N-cor,NDST3,PITX2,PRDM14,RUNX1T1,SDC2,SFRP2,SIM2,sulfotransferase,TBX15,TCAF1,TCF,TLL1,TMEM25,TRPC6,TRPM8,WNT2	45	27	[Embryonic Development, Organismal Development, Tissue Development]
3	ARNT2,ATP8A2,ATP8B2,CG,CNNM1,DUSP6,EPB41L4A,estrogen receptor,EYA4,FBN2,Fcer1,FMN2,FREM2,FSH,LIFR,LONRF2,LRP1B,MAP2K2,Mapk,NXPH2,PCDH7,PCDH9,phosphatase,PPFIA2,PPP2R5C,PTPase,PTPRO,PTPRT,PTPRZ1,SLC6A15,TAFA4,TENM4,TNR,TWIST1,tyrosine kinase	45	27	[Cancer, Organismal Injury and Abnormalities, Respiratory Disease]
4	AChR,Actin,ADARB2,Alpha Actinin,Alpha tubulin,ARHGAP15,ATP6V1G3,BETA TUBULIN,Calmodulin,CMTM3,CST7,DCLK1,GAD2,GALNT13,GALNT14,GALNT9,GLI3,GRM3,GRM5,GTPase,IGSF9B,Immunoglobulin,KCNQ2,MAGI2,MEST,PCDH8,polypeptide N-acetylgalactosaminyltransferase,RGMA,RPTOR,SALL1,SH3PXD2A,SVIL,TAMALIN,TBCD,tubulin	40	25	[Cellular Development, Cellular Growth and Proliferation, Nervous System Development and Function]
5	Akt,ANTXR1,CHL1,CNTN6,COL12A1,COL24A1,COL4A1,COL4A2,COL8A1,COL9A1,collagen,Collagen type IV,Collagen type VI,DCC,Dcc-Unc5,FOLH1,GFRA1,GFRA4,Hsp27,Laminin1,mir-137,NCAM1,OPCML,Pak,Pdgf Ab,PDGF-DD,PDGFD,Pkg,PPP1R17,PREX2,SOX17,TRIM72,UNC5,UNC5C,UNC5D	35	23	[Cancer, Connective Tissue Disorders, Dermatological Diseases and Conditions]
6	AKR1B1,BRINP1,Calcineurin protein(s),calpain,COL25A1,cytochrome C,DAB1,DLG2,FOXE1,GAS1,Gata,GATA5,GPC5,GRI,GRIA4,GRID2,GRIN2D,Hedgehog,mir-124,MIR124,NKX2-2,NOVA1,Osteocalcin,PCSK2,PDX1,PI3K (complex),Pias,Proinsulin,PTPRN2,Rsk,RYR2,SIRPB1,SLIT3,TENM2,ZNF521	35	23	[Cellular Development, Metabolic Disease, Organismal Injury and Abnormalities]
7	AGRN,Alp,ATP13A5,BOLL,CLDN1,Creb,CREB3L2,CREB5,Cyclin A,Cyclin E,CYP7B1,EGLN,EPHA6,HCN1,HLX,KCNK9,Laminin (complex),Mlc,MYOT,NMNAT2,NR5A2,Pdgf (complex),PDGF BB,PP1 protein complex group,RIPPLY3,RNA polymerase II,Rnr,ROCK,SND1,SORCS1,ST6GALNAC5,SUB1,SYNE1,TLX1,Vegf	31	21	[Cancer, Neurological Disease, Organismal Injury and Abnormalities]
8	ADCY,ADCY1,ADCY2,Atrial Natriuretic Peptide,CACNA2D1,CACNA2D3,CaMKII,CHRM2,CNR1,ERK,G protein beta gamma,G-protein beta,GALR1,Gi-coupled receptor,GNAO1,Gpcr,Gq-coupled receptor,Gs-coupled receptor,GUCY1B1,Gαi/o,Gαq,HAND2,L-type Calcium Channel,LRRFIP1,MAP2,P-type Calcium Channel,PITX1,potassium channel,Pp2b,PRKG1,S100P,TIMP2,TRH,voltage-gated calcium channel,ZFPM2	25	18	[Neurological Disease, Nucleic Acid Metabolism, Small Molecule Biochemistry]
9	ADGRB3,ADRB3,AMPK,AVP,AVPR1A,CALCR,CASR,CRHR2,CSNK1A1L,FLG,G protein alphai,Gsk3,IgG,IKK (complex),IL12 (family),Insulin,Lh,LMO1,MTORC1,NALCN,NPBWR1,p85 (pik3r),PCLO,PI3K (family),PLC,PLC gamma,PXN,Sfk,Sox,SOX21,SOX5,SRC (family),STAT,THBS1,VAV3	25	18	[Cell Signaling, Cell-To-Cell Signaling and Interaction, Molecular Transport]
10	ANKRD13B,ANXA2,APCS,CYRIA,DAAM2,ETV2,F7,FAM20C,Fibrinogen,GATA2,GPIIB-IIIA,HISTONE,Histone h3,Ikb,ITGBL1,MDFI,Mek,NKX3-2,PARP,PEPCK,Pka catalytic subunit,Ppp2c,Prss34,PRSS57,SLC35D3,SPART,STAT5a/b,TFAP2A,THBD,TMEM196,TNC,TPSG1,Ubiquitin,VCAN,ZNF793	25	18	[Cancer, Infectious Diseases, Organismal Injury and Abnormalities]
11	Adaptor protein 2,AMPH,ANK1,Ap2,Ap2 alpha,C4,CANX-CALR-CD1,CD1-β2M,CD1B,CD1C,Ck2,Clathrin,CPLX1,Dynamin,LY9,MASP1,NFkB (complex),PRESNARE,Secretase gamma,Serine Protease,SH3GL3,SLC18A3,SLC6A1,SLC6A3,SNAP91,sodium channel,STX1B,Synaptotagmin,Syntaxin,Syntaxin1,SYT7,SYT9,TFEC,TRANS-SNARE,UMOD	23	17	[Cell-To-Cell Signaling and Interaction, Cellular Assembly and Organization, Nervous System Development and Function]
12	26s Proteasome,ADAMTS12,ADAMTS5,Alpha catenin,ANGPT1,ATP11A,caspase,COL14A1,Collagen type I (complex),cytokine,Ecm,Fc gamma receptor,Hif1,HLA-DQB2,Hsp70,Hsp90,IL1,ITGAM,MATN4,MDFIC,Metalloprotease,Mmp,MMP13,MYBPC3,Nos,NRG1,OTX1,p70 S6k,PP2A,PPP2R2C,Relaxin,Spectrin,Tnf (family),TYR,VWC2	21	16	[Connective Tissue Disorders, Organismal Injury and Abnormalities, Skeletal and Muscular Disorders]
13	Ap1,AUTS2,BCR (complex),CCL7,Cd1,CD1D,Collagen Alpha1,collagen type i (family),FIGN,GATA3,GNAS-AS1,Histone h4,HOXA3,IFN Beta,Iga,Ige,IgG1,IgG2a,Igg3,Igm,IL12 (complex),Interferon alpha,IRF4,ITGA4,MHC Class II (complex),MHC II,MNDA,NFAT (complex),RNH1,Smad2/3,SMAD3,SPOCK1,Tgf beta,TXNRD1,ZFHX4	19	15	[Cell Morphology, Hematological System Development and Function, Inflammatory Response]
14	ABC transporter,ABCG4,AHRR,ANKIB1,BCKDHB,CC2D2A,CPA4,DDX43,DENND1B,DUS3L,FAM13C,GNPNAT1,H2BC7,HSPD1,IRX4,KNDC1,LMNA,MYC,NAA35,NAV2,PGAP1,RIMS4,RXRA,SFMBT2,SLITRK5,SNRK,STOX2,TANGO6,TDRD9,THSD7B,VIRMA,ZCCHC2,ZNF236,ZNF567,ZNF724	18	14	[Gastrointestinal Disease, Hepatic System Disease, Organismal Injury and Abnormalities]
15	ADGRE3,ADGRV1,ARMC5,C17orf99,C9orf50,CD101,CD52,CLEC4A,DDX58,EFS,FCRL3,GALM,GAS7,IGHA2,IL13,KCTD20,LILRA5,LST1,METTL24,MYEOV,PPP1CC,SH3RF2,SLC26A4,SPSB4,THSD7A,TM2D2,TMC6,TPM2,TRIM28,TSGA13,ZNF229,ZNF316,ZNF471,ZNF829,ZNF85	18	14	[Cancer, Endocrine System Disorders, Hereditary Disorder]
16	ADAMTS2,AQP5,C/EBP,CDK14,CDK4/6,Collagen type II,Collagen(s),collagenase,Cpla2,creatine kinase,GC,GPC6,Growth hormone,HDL,HDL-cholesterol,HRNR,HSD11B1,Keratin,KRT20,KRT7,LDL,LDL-cholesterol,mir-34,NADPH oxidase,Nr1h,P38 MAPK,Pld,PLD5,PRKAA,Pro-inflammatory Cytokine,PTPN5,Rb,SAA,SLCO1A2,Thrombospondin	16	13	[Cancer, Gastrointestinal Disease, Organismal Injury and Abnormalities]
17	AIFM1,AMZ1,APP,BEND5,CATIP,CYFIP1,endocannabinoid,FEZF2,GNLY,GPR12,GPR15,GPR3,GPR6,GPR78,GPR85,HIGD2A,KRTAP10-7,LSMEM1,LSMEM2,Notch,OR2W1,PCDH17,PDE1A,RNF175,RXFP3,SERAC1,SUN5,TAS1R1,TDRP,TMEM121,TMEM240,TMEM41A,TSPAN13,VIPR2,ZNF625	16	13	[Cellular Assembly and Organization, Cellular Compromise, Nervous System Development and Function]
18	AR,B3GNTL1,BAIAP3,C10orf90,CADM2,CBLN2,DBX2,EPHB6,EVC,GPM6A,GPR137C,HNRNPL,HRAS,INSYN2A,IQCG,LRFN2,LRRC17,miR-292b-5p (and other miRNAs w/seed CUCAAAA),mir-330,miR-34b-3p (miRNAs w/seed AAUCACU),mir-548,miR-548c-3p (miRNAs w/seed AAAAAUC),miR-758-5p (and other miRNAs w/seed GGUUGAC),MMD2,MPV17L,MYH15,PCNX2,RUNDC1,SLC26A7,SLC66A3,TCF4,TP53,TRIM67,ZNF839,ZNF84	16	13	[Cancer, Dermatological Diseases and Conditions, Organismal Injury and Abnormalities]
19	AGT,BCAR1,C1QTNF7,CCDC168,CENPW,CPA2,CUL1,D-serine,DAO,DAOA,DCUN1D3,Ddx3x,EFCC1,FBXL21P,GLB1L3,GXYLT1,HSPA5,LCT,MACROD2,Mia2,mir-129,miR-129-5p (and other miRNAs w/seed UUUUUGC),NAPSA,NLRP10,OGT,PIR,PODN,POGLUT3,RBMS3,RBMXL2,SPATA32,SSPOP,TEPP,TINAG,TMEM132D	16	13	[Amino Acid Metabolism, Energy Production, Post-Translational Modification]
20	ADHFE1,Ap2a2-Cltc-Hd,BCAT1,CBLN1,Dctn1-Dync1I2-Hap1-Hd,DMRTA1,DYNC1I1,ERICH2,FBXL15,FBXO7,GLRB,HMHB1,HSP90AA1,HTT,HYDIN,MED1,MYT1L,OC90,PINK1,RGS4,Sacs,SEMG1,SPDYA,STK32B,TBX22,TM4SF19,TRIM49/TRIM49C,TSBP1,UBC,USP31,USP35,USP40,USP44,ZNF804B,ZSWIM2	16	13	[Cell-To-Cell Signaling and Interaction, Nervous System Development and Function, Post-Translational Modification]
21	ADGRA1,ALB,ALKAL2,basic calcium phosphate crystal,BCL2,CDC37,CREB1,Fcrn,GPR19,GPR63,HMGCLL1,homocysteine thiolactone,IgG,IGSF9B,L-isoleucine,lacto-N-fucopentaose III,LINC-ROR,MAPK1,NKAIN2,OR2T6,OR8D2,PIM,PRG4,PRKAR1B,RALYL,RNU5D-1,RSPO2,SLITRK6,SORCS3,SPAG16,SPRED3,TMEM130,TSKU,voltage-gated potassium channel,ZNF334	14	12	[Behavior, Cell Death and Survival, Digestive System Development and Function]
22	ACOT7,BMP8A,CCDC169,DLG4,FOLR2,FOS,FOXI2,GPR63,GRIA,GSG1L,HAMP,HECW1,HOXA2,HOXC5,KRBA1,mir-551,MYCN,MYCNOS,NMB,POU3F3,POU4F3,Prrt1,RASAL1,Retinoic acid-RAR-RXR,RTKN2,SDK1,SIRPG,SPATA16,TAS2R14,TAS2R16,TM6SF1,tretinoin,Uba52,ZFAND5,ZNF133	14	12	[Connective Tissue Development and Function, Skeletal and Muscular System Development and Function, Tissue Morphology]
23	ARMH1,ARMH4,C1QTNF4,C6orf201,CDY1 (includes others),CSMD2,CTCF,DEFB121,EHBP1L1,GFRAL,HFM1,HGD,KIAA1522,LEP,LIAS,LRRC70,MXRA5,NR3C1,NRP2-PLXNA1,OPLAH,OR51L1,OR5M10,PCDHGA4,PCDHGB3,PI3K p85,RNF123,SELENOW,SERPINA9,SLC7A6,TP53,TPK1,TRIM25,UBQLNL,WDR86,ZFYVE28	14	12	[Cancer, Organismal Injury and Abnormalities, Reproductive System Disease]
24	1-O-hexadecyl-2-N-methylcarbamol-sn-glycerol-3-phosphocholine,2' 5' oas,ADIRF,beta-estradiol,CIB2,DIO2,DYDC2,EMC3,F Actin,FRMD4A,GPR88,GSK3B,KLRG1,MPPED2,MRGPRX2,PTPN1,Rps6ka5,Scgb1c1,SCUBE1,SLC35F3,SLCO2B1,Slpi (includes others),SMPDL3A,SOX2-OT,Sprr1b,SSH,STON1,TMEM26,TMEM44,TNF,Tnfrsf22/Tnfrsf23,VSX1,ZCCHC14,ZNF135,ZNF267	13	11	[Antimicrobial Response, Connective Tissue Development and Function, Skeletal and Muscular System Development and Function]
25	14-3-3,AKR1D1,BARHL2,CD3,Cofilin,DOCK2,ELMO,ELMO1,Focal adhesion kinase,Integrin,JINK1/2,KHDRBS2,MAP2K1/2,MAP2K4/7,MAP3K5,Nfat (family),Ngf,NGF,NMDA Receptor,NOS1,P glycoprotein,Pdgfr,Pka,Pkc(s),PTK,Rac,Raf,Rap1,RAS,Ras homolog,Rxr,Sos,TCR,TRIM31,UBE2E2	11	10	[Cell-To-Cell Signaling and Interaction, Cellular Function and Maintenance, Inflammatory Response]
