# Supplementary material for: CpG Site-Based Signature Predicts Survival of Colorectal Cancer
Source: Biomedicines. 2022 Dec 7;10(12):3163. doi: 10.3390/biomedicines10123163 (PMC9776399; doi:10.3390/biomedicines10123163)
Supplement: Supplementary file 1 [file biomedicines-10-03163-s001.zip › JIANDE-HICKS-FV-CRC-PATHWAYS-Supplementray Table S4-29OCT2022.xlsx]

## Sheet: Sheet0
Supplementary Table S4. Signaling pathways enriched for the most significant CPG sites associated with CRC and predictive of survival.
Name of signaling pathway	-log(p-value)	Ratio	Genes in the pathway
Synaptogenesis Signaling Pathway	6.86	0.0694	ADCY1,ADCY2,CACNA2D1,CDH12,CDH13,CDH4,CPLX1,CREB3L2,CREB5,DAB1,EPHA6,EPHB6,GRIA4,GRIN2D,GRM3,GRM5,GUCY1B1,PRKAR1B,STX1B,SYT7,SYT9,THBS1
Circadian Rhythm Signaling	6.15	0.0709	ADCY1,ADCY2,CACNA2D1,CACNA2D3,CREB3L2,CREB5,FBXL21P,GRIA4,GRIN2D,GUCY1B1,MAP2K2,NGF,NOS1,PRKAR1B,PRKG1,RPTOR,RYR2,TRPC6,VIPR2
Corticotropin Releasing Hormone Signaling	6.04	0.0927	ADCY1,ADCY2,CACNA2D1,CACNA2D3,CNR1,CREB3L2,CREB5,CRHR2,GLI3,GNAO1,GUCY1B1,MAP2K2,NOS1,PRKAR1B
CREB Signaling in Neurons	5.9	0.0495	ADCY1,ADCY2,ADGRA1,ADGRB3,ADGRV1,ADRB3,AVPR1A,CACNA2D1,CACNA2D3,CALCR,CASR,CHRM2,CNR1,CREB3L2,CREB5,CRHR2,GALR1,GNAO1,GRIA4,GRID2,GRIK2,GRIK4,GRIN2D,GRM3,GRM5,GUCY1B1,MAP2K2,NPBWR1,PRKAR1B,VIPR2
Gαs Signaling	5.42	0.096	ADCY1,ADCY2,ADRB3,CNR1,CREB3L2,CREB5,GNAO1,GUCY1B1,MAP2K2,PRKAR1B,RYR2,VIPR2
Synaptic Long Term Depression	5.41	0.0769	CACNA2D1,CACNA2D3,GNAO1,GRIA4,GRID2,GRM3,GRM5,GUCY1B1,MAP2K2,NOS1,PPP1R17,PPP2R2C,PPP2R5C,PRKG1,RYR2
G-Protein Coupled Receptor Signaling	5.05	0.0441	ADCY1,ADCY2,ADGRA1,ADGRB3,ADGRV1,ADRB3,AVPR1A,CALCR,CASR,CHRM2,CNR1,CREB3L2,CREB5,CRHR2,DUSP6,GALR1,GNAO1,GRM3,GRM5,GUCY1B1,HCN1,KCNQ2,MAP2K2,MAP3K5,MPPED2,NPBWR1,PDE1A,PREX2,PRKAR1B,PXN,VIPR2
cAMP-mediated signaling	5.05	0.0681	ADCY1,ADCY2,ADRB3,CHRM2,CNR1,CREB3L2,CREB5,DUSP6,GNAO1,GRM3,GUCY1B1,MAP2K2,MPPED2,PDE1A,PRKAR1B,VIPR2
Endocannabinoid Cancer Inhibition Pathway	4.7	0.0816	ADCY1,ADCY2,CNR1,CREB3L2,CREB5,GNAO1,GUCY1B1,MAP2K2,NOS1,PRKAR1B,RPTOR,TWIST1
Dopamine-DARPP32 Feedback in cAMP Signaling	4.4	0.071	ADCY1,ADCY2,CACNA2D1,CACNA2D3,CREB3L2,CREB5,GRIN2D,GUCY1B1,NOS1,PPP2R2C,PPP2R5C,PRKAR1B,PRKG1
White Adipose Tissue Browning Pathway	4.26	0.0797	ADCY1,ADCY2,ADRB3,CACNA2D1,CACNA2D3,CREB3L2,CREB5,GUCY1B1,PRKAR1B,PRKG1,RUNX1T1
Netrin Signaling	4.26	0.111	CACNA2D1,CACNA2D3,DCC,PRKAR1B,PRKG1,RYR2,UNC5C,UNC5D
Dopamine Receptor Signaling	3.97	0.101	ADCY1,ADCY2,GUCY1B1,PPP2R2C,PPP2R5C,PRKAR1B,SLC18A3,SLC6A3
Endocannabinoid Neuronal Synapse Pathway	3.96	0.0738	ADCY1,ADCY2,CACNA2D1,CACNA2D3,CNR1,GNAO1,GRIA4,GRIN2D,GRM5,GUCY1B1,PRKAR1B
Ephrin Receptor Signaling	3.94	0.064	ANGPT1,CREB3L2,CREB5,EPHA6,EPHB6,GNAO1,GRIN2D,ITGA4,ITGAM,MAP2K2,PDGFD,PXN,SDC2
Cardiac β-adrenergic Signaling	3.89	0.0674	ADCY1,ADCY2,CACNA2D1,CACNA2D3,GNAO1,GUCY1B1,MPPED2,PDE1A,PPP2R2C,PPP2R5C,PRKAR1B,RYR2
Endocannabinoid Developing Neuron Pathway	3.88	0.0787	ADCY1,ADCY2,CNR1,CREB3L2,CREB5,GNAO1,GUCY1B1,MAP2K2,PRKAR1B,RPTOR
Glutamate Receptor Signaling	3.66	0.106	GRIA4,GRID2,GRIK2,GRIK4,GRIN2D,GRM3,GRM5
Dermatan Sulfate Biosynthesis (Late Stages)	3.66	0.128	CHST10,CHST2,HS3ST2,HS3ST3A1,HS6ST3,NDST3
Axonal Guidance Signaling	3.64	0.0433	ADAMTS12,ADAMTS2,ADAMTS5,DCC,EPHA6,EPHB6,GLI3,GNAO1,ITGA4,ITGAM,MAP2K2,MMP13,NGF,PDGFD,PRKAR1B,PXN,SDC2,SEMA3E,SLIT3,UNC5C,UNC5D,WNT2
SNARE Signaling Pathway	3.64	0.0735	ADCY1,ADCY2,CACNA2D1,CPLX1,GUCY1B1,PRKAR1B,SNAP91,STX1B,SYT7,SYT9
Opioid Signaling Pathway	3.6	0.0536	ADCY1,ADCY2,CACNA2D1,CACNA2D3,CREB3L2,CREB5,GNAO1,GRIN2D,GUCY1B1,MAP2K2,NOS1,NPBWR1,PDE1A,PRKAR1B,RYR2
Protein Kinase A Signaling	3.6	0.0465	ADCY1,ADCY2,CREB3L2,CREB5,DCC,DUSP6,GLI3,GUCY1B1,MAP2K2,MPPED2,PDE1A,PRKAR1B,PTPN5,PTPRO,PTPRT,PTPRZ1,PXN,RYR2,SMAD3
Amyotrophic Lateral Sclerosis Signaling	3.53	0.0783	CACNA2D1,CACNA2D3,GRIA4,GRID2,GRIK2,GRIK4,GRIN2D,HECW1,NOS1
Chondroitin Sulfate Biosynthesis (Late Stages)	3.51	0.12	CHST10,CHST2,HS3ST2,HS3ST3A1,HS6ST3,NDST3
Nitric Oxide Signaling in the Cardiovascular System	3.42	0.0756	ADRB3,CACNA2D1,CACNA2D3,GUCY1B1,MAP2K2,PDE1A,PRKAR1B,PRKG1,RYR2
Melanocyte Development and Pigmentation Signaling	3.32	0.0816	ADCY1,ADCY2,CREB3L2,CREB5,GUCY1B1,MAP2K2,PRKAR1B,TYR
GPCR-Mediated Integration of Enteroendocrine Signaling Exemplified by an L Cell	3.32	0.0933	ADCY1,ADCY2,ADRB3,CHRM2,GALR1,GUCY1B1,PRKAR1B
Osteoarthritis Pathway	3.31	0.0551	ADAMTS5,ANXA2,CASR,CREB3L2,CREB5,CTNNA2,GLI3,HTRA1,ITGA4,ITGAM,MMP13,NKX3-2,SMAD3
Insulin Secretion Signaling Pathway	3.22	0.0515	ADCY1,ADCY2,CACNA2D1,CACNA2D3,CREB3L2,CREB5,GUCY1B1,KCNA4,NALCN,PCSK2,PDX1,PRKAR1B,RYR2,STX1B
Chondroitin Sulfate Biosynthesis	3.15	0.103	CHST10,CHST2,HS3ST2,HS3ST3A1,HS6ST3,NDST3
Synaptic Long Term Potentiation	3.11	0.0687	ADCY1,CREB3L2,CREB5,GRIA4,GRIN2D,GRM3,GRM5,MAP2K2,PRKAR1B
Dermatan Sulfate Biosynthesis	3.07	0.1	CHST10,CHST2,HS3ST2,HS3ST3A1,HS6ST3,NDST3
GABA Receptor Signaling	3.07	0.0677	ADCY1,ADCY2,CACNA2D1,CACNA2D3,GAD2,GNAO1,GUCY1B1,KCNQ2,SLC6A1
GNRH Signaling	3.02	0.0573	ADCY1,ADCY2,CACNA2D1,CACNA2D3,CREB3L2,CREB5,GUCY1B1,MAP2K2,MAP3K5,PRKAR1B,PXN
Hepatic Fibrosis / Hepatic Stellate Cell Activation	2.98	0.0567	COL12A1,COL24A1,COL25A1,COL4A1,COL4A2,COL8A1,COL9A1,MMP13,PDGFD,SMAD3,TIMP2
CDK5 Signaling	2.89	0.0702	ADCY1,ADCY2,GUCY1B1,MAP2K2,NGF,PPP2R2C,PPP2R5C,PRKAR1B
WNT/β-catenin Signaling	2.82	0.0578	CDH12,GNAO1,NR5A2,PPP2R2C,PPP2R5C,SFRP2,SOX17,SOX21,SOX5,WNT2
Sertoli Cell-Sertoli Cell Junction Signaling	2.77	0.0534	CLDN1,CTNNA2,GUCY1B1,ITGA4,ITGAM,MAGI2,MAP2K2,MAP3K5,NOS1,PRKAR1B,PRKG1
Role of IL-17F in Allergic Inflammatory Airway Diseases	2.76	0.106	CCL7,CREB3L2,CREB5,MAP2K2,MMP13
Cellular Effects of Sildenafil (Viagra)	2.72	0.0604	ADCY1,ADCY2,CACNA2D1,CACNA2D3,GUCY1B1,KCNQ2,PDE1A,PRKAR1B,PRKG1
GP6 Signaling Pathway	2.59	0.063	COL12A1,COL24A1,COL25A1,COL4A1,COL4A2,COL8A1,COL9A1,VAV3
Regulation Of The Epithelial Mesenchymal Transition By Growth Factors Pathway	2.49	0.0521	CDH12,FGF12,FGF14,FGF5,MAP2K2,MEST,mir-34,PDGFD,SMAD3,TWIST1
Neurotrophin/TRK Signaling	2.49	0.0769	CREB3L2,CREB5,MAP2K2,MAP3K5,NGF,SORCS1
Neurovascular Coupling Signaling Pathway	2.48	0.0489	CACNA2D1,CACNA2D3,CHRM2,GRIA4,GRIN2D,GRM5,GUCY1B1,NOS1,PRKAR1B,PRKG1,RYR2
Heparan Sulfate Biosynthesis (Late Stages)	2.46	0.0759	CHST10,CHST2,HS3ST2,HS3ST3A1,HS6ST3,NDST3
Regulation of the Epithelial-Mesenchymal Transition Pathway	2.44	0.0513	CDH12,FGF12,FGF14,FGF5,MAP2K2,mir-34,PDGFD,SMAD3,TWIST1,WNT2
Breast Cancer Regulation by Stathmin1	2.41	0.0354	ADGRA1,ADGRB3,ADGRV1,ADRB3,AVPR1A,CALCR,CASR,CHRM2,CNR1,CREB3L2,CREB5,CRHR2,GALR1,GRM3,GRM5,MAP2K2,NPBWR1,PPP2R2C,PPP2R5C,PRKAR1B,VIPR2
Oxytocin In Spinal Neurons Signaling Pathway	2.41	0.114	AVPR1A,GUCY1B1,NOS1,PRKG1
Gαi Signaling	2.33	0.0571	ADCY1,ADCY2,CHRM2,CNR1,GNAO1,GRM3,GUCY1B1,PRKAR1B
Heparan Sulfate Biosynthesis	2.28	0.0698	CHST10,CHST2,HS3ST2,HS3ST3A1,HS6ST3,NDST3
FGF Signaling	2.28	0.0698	CREB3L2,CREB5,FGF12,FGF14,FGF5,MAP3K5
Cardiac Hypertrophy Signaling (Enhanced)	2.2	0.0351	ADCY1,ADCY2,CACNA2D1,CACNA2D3,FGF12,FGF14,FGF5,GUCY1B1,HAND2,ITGA4,ITGAM,MAP2K2,MAP3K5,MPPED2,PDE1A,PRKAR1B,PRKG1,RYR2,WNT2
Dilated Cardiomyopathy Signaling Pathway	2.19	0.0541	ADCY1,ADCY2,CACNA2D1,CACNA2D3,GUCY1B1,MYBPC3,PRKAR1B,RYR2
GPCR-Mediated Nutrient Sensing in Enteroendocrine Cells	2.19	0.0593	ADCY1,ADCY2,CACNA2D1,CACNA2D3,CASR,GUCY1B1,PRKAR1B
Semaphorin Neuronal Repulsive Signaling Pathway	2.14	0.053	GUCY1B1,ITGA4,ITGAM,MAP2K2,PRKAR1B,PRKG1,SEMA3E,VCAN
ERK/MAPK Signaling	2.14	0.0463	CREB3L2,CREB5,DUSP6,ITGA4,ITGAM,MAP2K2,PPP2R2C,PPP2R5C,PRKAR1B,PXN
Calcium Signaling	2.11	0.0459	CACNA2D1,CACNA2D3,CREB3L2,CREB5,GRIA4,GRIN2D,PRKAR1B,RYR2,TRPC6,TRPM8
Xenobiotic Metabolism CAR Signaling Pathway	2.03	0.0474	CHST10,CHST2,HS3ST2,HS3ST3A1,HS6ST3,MAP2K2,NDST3,PPP2R2C,PPP2R5C
Serotonin Receptor Signaling	2.02	0.0889	ADCY1,ADCY2,GUCY1B1,SLC18A3
Cardiac Hypertrophy Signaling	2.02	0.0423	ADCY1,ADCY2,ADRB3,CACNA2D1,CACNA2D3,GNAO1,GUCY1B1,HAND2,MAP2K2,MAP3K5,PRKAR1B
Leukocyte Extravasation Signaling	1.99	0.0466	CLDN1,CTNNA2,ITGA4,ITGAM,MAP2K2,MMP13,PXN,TIMP2,VAV3
Neuropathic Pain Signaling In Dorsal Horn Neurons	1.95	0.0594	GRIA4,GRIN2D,GRM3,GRM5,KCNQ2,PRKAR1B
Leucine Degradation I	1.95	0.222	BCAT1,HMGCLL1
nNOS Signaling in Skeletal Muscle Cells	1.92	0.0833	CACNA2D1,CACNA2D3,NOS1,RYR2
PFKFB4 Signaling Pathway	1.92	0.0833	CREB3L2,CREB5,MAP2K2,PRKAR1B
Gα12/13 Signaling	1.92	0.0526	CDH12,CDH13,CDH4,MAP2K2,MAP3K5,PXN,VAV3
P2Y Purigenic Receptor Signaling Pathway	1.92	0.0526	ADCY1,ADCY2,CREB3L2,CREB5,GUCY1B1,MAP2K2,PRKAR1B
Leptin Signaling in Obesity	1.87	0.0658	ADCY1,ADCY2,GUCY1B1,MAP2K2,PRKAR1B
GDNF Family Ligand-Receptor Interactions	1.87	0.0658	DOK5,DOK6,GFRA1,GFRA4,MAP2K2
Gustation Pathway	1.86	0.0443	ADCY1,ADCY2,CACNA2D1,CACNA2D3,CASR,GUCY1B1,KCNQ2,PRKAR1B,TAS2R16
α-Adrenergic Signaling	1.81	0.0556	ADCY1,ADCY2,GNAO1,GUCY1B1,MAP2K2,PRKAR1B
Apelin Endothelial Signaling Pathway	1.79	0.0496	ADCY1,ADCY2,ANGPT1,GNAO1,GUCY1B1,MAP2K2,SMAD3
Actin Cytoskeleton Signaling	1.78	0.0408	FGF12,FGF14,FGF5,ITGA4,ITGAM,MAP2K2,PDGFD,PXN,TIAM2,VAV3
Phagosome Formation	1.72	0.0304	ADGRA1,ADGRB3,ADGRV1,ADRB3,AVPR1A,CALCR,CASR,CHRM2,CNR1,CRHR2,ELMO1,GALR1,GRM3,GRM5,ITGA4,ITGAM,MAP2K2,NPBWR1,PLD5,VAV3,VIPR2
Pulmonary Fibrosis Idiopathic Signaling Pathway	1.72	0.0368	COL12A1,COL24A1,COL25A1,COL4A1,COL4A2,COL8A1,COL9A1,MMP13,PDGFD,SMAD3,THBS1,WNT2
Xenobiotic Metabolism Signaling	1.7	0.0379	AHRR,CHST10,CHST2,HS3ST2,HS3ST3A1,HS6ST3,MAP2K2,MAP3K5,NDST3,PPP2R2C,PPP2R5C
Bladder Cancer Signaling	1.68	0.0517	FGF12,FGF14,FGF5,MAP2K2,MMP13,THBS1
Inhibition of Angiogenesis by TSP1	1.61	0.0882	GUCY1B1,SDC2,THBS1
Relaxin Signaling	1.59	0.0452	ADCY1,ADCY2,GNAO1,GUCY1B1,MPPED2,PDE1A,PRKAR1B
Hepatic Fibrosis Signaling Pathway	1.58	0.0333	CACNA2D1,CACNA2D3,CNR1,CREB3L2,CREB5,GLI3,ITGA4,ITGAM,MAP2K2,MMP13,PDGFD,PRKAR1B,SMAD3,WNT2
eNOS Signaling	1.54	0.044	ADCY1,ADCY2,AQP5,CHRM2,GUCY1B1,PRKAR1B,PRKG1
Colorectal Cancer Metastasis Signaling	1.52	0.0369	ADCY1,ADCY2,DCC,GNAO1,GUCY1B1,MAP2K2,MMP13,PRKAR1B,SMAD3,WNT2
Gap Junction Signaling	1.5	0.0404	ADCY1,ADCY2,GRIA4,GRIK2,GUCY1B1,MAP2K2,PRKAR1B,PRKG1
Adrenomedullin signaling pathway	1.49	0.0402	ADCY1,ADCY2,GUCY1B1,KCNQ2,MAP2K2,PRKAR1B,PRKG1,TFAP2A
IL-1 Signaling	1.48	0.0521	ADCY1,ADCY2,GNAO1,GUCY1B1,PRKAR1B
G Beta Gamma Signaling	1.48	0.0465	ADCY1,ADCY2,CACNA2D1,CACNA2D3,GNAO1,PRKAR1B
Extrinsic Prothrombin Activation Pathway	1.46	0.125	F7,THBD
Inhibition of Matrix Metalloproteases	1.45	0.0769	MMP13,SDC2,TIMP2
L-dopachrome Biosynthesis	1.44	0.5	TYR
Glutamate Dependent Acid Resistance	1.44	0.5	GAD2
CXCR4 Signaling	1.41	0.0414	ADCY1,ADCY2,ELMO1,GNAO1,GUCY1B1,MAP2K2,PXN
AMPK Signaling	1.41	0.0369	ADRB3,CHRM2,CREB3L2,CREB5,GNAO1,PPP2R2C,PPP2R5C,PRKAR1B,RPTOR
Agrin Interactions at Neuromuscular Junction	1.39	0.0571	AGRN,ITGA4,NRG1,PXN
Ephrin B Signaling	1.35	0.0556	EPHB6,GNAO1,PXN,VAV3
Wound Healing Signaling Pathway	1.34	0.0357	COL12A1,COL24A1,COL25A1,COL4A1,COL4A2,COL8A1,COL9A1,MAP2K2,PDGFD
Tumor Microenvironment Pathway	1.3	0.0391	FGF12,FGF14,FGF5,MAP2K2,MMP13,PDGFD,TNC
nNOS Signaling in Neurons	1.25	0.0638	DLG2,GRIN2D,NOS1
Valine Degradation I	1.24	0.0952	BCAT1,BCKDHB
Thrombin Signaling	1.23	0.0356	ADCY1,ADCY2,GATA2,GATA3,GATA5,GNAO1,GUCY1B1,MAP2K2
BEX2 Signaling Pathway	1.2	0.0494	MAP2,NGF,PPP2R2C,PPP2R5C
Hepatic Cholestasis	1.18	0.0366	ADCY1,ADCY2,CYP7B1,GUCY1B1,NR5A2,PRKAR1B,SLCO1A2
Neuregulin Signaling	1.17	0.0427	ITGA4,ITGAM,MAP2K2,NRG1,TMEFF2
Clathrin-mediated Endocytosis Signaling	1.16	0.0363	AMPH,FGF12,FGF14,FGF5,PDGFD,SH3GL3,SNAP91
PAK Signaling	1.16	0.0424	ITGA4,ITGAM,MAP2K2,PDGFD,PXN
Xenobiotic Metabolism PXR Signaling Pathway	1.16	0.0363	CHST10,CHST2,HS3ST2,HS3ST3A1,HS6ST3,NDST3,PRKAR1B
Branched-chain α-keto acid Dehydrogenase Complex	1.14	0.25	BCKDHB
Eumelanin Biosynthesis	1.14	0.25	TYR
NGF Signaling	1.14	0.0417	CREB3L2,CREB5,MAP2K2,MAP3K5,NGF
HIPPO signaling	1.13	0.0471	DLG2,PPP2R2C,PPP2R5C,SMAD3
Molecular Mechanisms of Cancer	1.13	0.0291	ADCY1,ADCY2,CDK14,CTNNA2,GNAO1,GUCY1B1,ITGA4,ITGAM,MAP2K2,MAP3K5,PRKAR1B,SMAD3,WNT2
Renin-Angiotensin Signaling	1.11	0.041	ADCY1,ADCY2,GUCY1B1,MAP2K2,PRKAR1B
RAR Activation	1.06	0.0343	ADCY1,ADCY2,AKR1B1,GUCY1B1,MAP3K5,PRKAR1B,SMAD3
Role of IL-17A in Arthritis	1.05	0.0526	CCL7,MAP2K2,MMP13
Apelin Adipocyte Signaling Pathway	1.05	0.044	ADCY1,ADCY2,GUCY1B1,PRKAR1B
Citrulline-Nitric Oxide Cycle	1.05	0.2	NOS1
Lactose Degradation III	1.05	0.2	GLB1L3
Glutamate Degradation III (via 4-aminobutyrate)	1.05	0.2	GAD2
Gαq Signaling	1.01	0.0353	AVPR1A,CALCR,GNAO1,GRM5,MAP2K2,PLD5
HGF Signaling	1	0.0379	ITGA4,ITGAM,MAP2K2,MAP3K5,PXN
Sonic Hedgehog Signaling	1	0.069	GLI3,PRKAR1B
